# Supplementary material for: Fifteen-gene expression based model predicts the survival of clear cell renal cell carcinoma
Source: Medicine (Baltimore). 2018 Aug 17;97(33):e11839. doi: 10.1097/MD.0000000000011839 (PMC6113007; doi:10.1097/MD.0000000000011839)
Supplement: Supplemental Digital Content [file medi-97-e11839-s002.xlsx]

## Sheet: Table S1
sample	CCDC137	KL	ZIC2	FBXO3	CDC7	IL20RB	CDCA3	ANAPC5	OTOF	POFUT2	ATP13A1	MC1R	BRD9	ARFGAP1	COL7A1	riskscore	OS	OS_IND	RFS	RFS_IND	Age	Gender	hemoglobin	iSize	neoplasm_histologic_grade	pathologic_stage	LymphInvasion
TCGA.3Z.A93Z.01	9.02934	10.5476	0.327279	9.65481	6.23406	5.05515	5.13461	10.8454	-2.76672	9.80999	10.3798	6.47699	9.73771	11.0581	5.83505	10.1811	385	0	385	0	69	MALE	Normal	NA	G2	Stage I	NO
TCGA.6D.AA2E.01	8.78253	12.8541	-3.20215	9.80709	6.61789	4.81059	3.91745	10.922	1.4321	9.29501	10.4938	5.72488	9.07883	10.599	3.28004	7.82753	362	0	362	0	68	FEMALE		NA	G2	Stage I	NO
TCGA.A3.3306.01	8.08329	10.5052	-3.20215	10.4266	6.48458	4.63487	5.13635	10.2648	0.634904	9.65812	9.85805	3.95676	9.0611	9.48138	0.0499674	6.77842	1120	0	NA	NA	67	MALE		0.7	G3	Stage I	NO
TCGA.A3.3307.01	8.033	11.1065	0.460593	10.5757	6.51228	3.7826	4.72163	10.9806	0.875705	9.49861	9.97367	6.61011	8.94307	9.73521	2.33516	8.69192	1436	0	NA	NA	66	MALE		0.8	G3	Stage III	YES
TCGA.A3.3308.01	8.20452	10.987	-0.124275	9.67183	7.49784	6.17963	6.08094	11.1816	1.46081	9.83152	10.696	6.16128	9.4198	10.6799	5.26814	10.4879	16	0	NA	NA	77	FEMALE	Normal	1	G2	Stage III	NO
TCGA.A3.3311.01	8.36122	10.9677	-1.58431	10.1753	6.95099	9.02583	5.81734	11.0005	1.73765	9.29921	10.3718	5.70837	9.20856	9.94864	2.11617	9.80264	1191	1	NA	NA	57	MALE	Low	1	G2	Stage I	NO
TCGA.A3.3313.01	9.01922	13.9413	-3.20215	10.3601	6.90915	5.23838	5.65831	11.0066	-2.76672	9.423	10.6283	6.755	8.8597	11.4461	5.99008	9.15185	735	1	NA	NA	59	MALE	Low	0.9	G3	Stage I
TCGA.A3.3316.01	7.61416	10.5927	-0.555804	9.59263	7.08078	8.68971	5.17131	11.1237	0.44415	9.79067	10.0045	7.02507	9.73761	10.2426	3.44419	10.6918	1493	0	NA	NA	57	MALE		0.8	G3	Stage II	NO
TCGA.A3.3317.01	8.02005	10.0318	1.36798	10.0419	6.89604	8.89828	6.3239	11.0557	2.88254	9.2894	10.1923	6.06044	9.38564	10.2476	7.77011	12.1905	1491	0	NA	NA	67	MALE		1	G2	Stage II	NO
TCGA.A3.3319.01	8.96942	9.59644	0.116643	9.80609	7.47713	12.6009	8.17281	12.2295	3.53165	9.93633	10.4177	7.42654	9.52955	11.2478	1.85357	12.6461	1130	0	NA	NA	70	MALE		1.1	G2	Stage I	NO
TCGA.A3.3320.01	7.73735	11.8864	-1.49867	10.4105	5.32157	4.08638	3.54577	10.8258	-1.49867	9.77345	9.97607	5.7588	8.89046	9.80118	3.58882	7.72178	1508	0	NA	NA	52	FEMALE		0.7	G1	Stage I	NO
TCGA.A3.3322.01	7.9072	11.2237	-0.0729214	10.0152	6.87536	3.38644	5.15836	10.6575	0.512009	10.1768	10.2182	6.37846	9.51954	9.99449	3.92704	9.00289	1478	0	NA	NA	51	MALE		1	G2	Stage I	NO
TCGA.A3.3323.01	8.07877	9.76144	3.19476	9.74292	6.66798	7.51292	4.63955	10.9858	-0.0530884	9.65771	10.2654	6.5416	9.26886	9.83102	6.13674	11.6591	1106	0	NA	NA	53	MALE		0.8	G1	Stage I	NO
TCGA.A3.3324.01	8.05519	11.2799	-3.20215	10.4683	6.52239	3.73137	4.73408	10.7631	0.805419	9.47788	10.2872	5.83016	9.98778	9.80028	2.94292	7.95058	1186	0	NA	NA	51	MALE		1	G3	Stage I	NO
TCGA.A3.3325.01	8.61543	11.0335	-1.90422	10.135	7.18593	5.50518	5.77967	11.3425	0.680815	9.63399	10.391	7.04653	9.46706	10.1853	6.24551	10.4535	1170	1	1170	0	52	MALE		0.8	G2	Stage I	NO
TCGA.A3.3326.01	8.23803	10.7109	-3.20215	10.0227	5.89404	4.264	5.95554	10.8766	3.33113	9.54587	10.3874	6.84894	9.16629	10.1137	3.04164	8.64483	1137	0	NA	NA	47	MALE		0.7	G1	Stage I	NO
TCGA.A3.3328.01	8.58555	5.07986	2.21863	10.4061	5.11907	2.39915	5.87889	11.441	2.39915	9.6449	10.5756	7.74901	8.50895	10.5233	2.31165	10.5229	1385	0	1385	0	79	MALE		NA	G2	Stage I	YES
TCGA.A3.3329.01	7.85639	10.5405	-3.20215	10.5862	6.31793	4.58095	4.87257	11.0653	0.258992	9.52735	9.90349	5.96864	8.75356	9.77405	2.84398	8.20481	1624	0	1624	0	75	MALE		1	G2	Stage I	NO
TCGA.A3.3331.01	7.91514	12.0174	-1.62758	10.3339	6.22383	3.2301	4.66045	10.7396	2.62007	9.59794	10.1616	6.31378	9.14275	9.99509	3.17945	7.99449	1485	0	NA	NA	86	FEMALE		0.7	G2	Stage I	NO
TCGA.A3.3335.01	8.43885	10.0452	4.06731	10.1286	5.67616	5.15476	4.17169	11.1117	-0.25462	9.84673	9.8135	6.85217	9.06621	9.85194	1.91534	9.69903	1886	0	1098	1	41	MALE		0.9	G4	Stage II	NO
TCGA.A3.3343.01	8.21104	11.0562	-3.20215	10.1121	6.24916	4.55041	4.50941	10.9393	2.3354	9.80178	10.2779	5.92769	9.05749	9.8198	1.98745	7.88486	945	0	NA	NA	79	MALE		0.8	G3	Stage II	YES
TCGA.A3.3346.01	9.50892	6.77045	-3.20215	9.22038	7.80215	4.74705	8.04515	12.4079	4.72319	11.0339	11.1037	9.15477	9.61556	11.3297	5.8497	12.5366	137	1	114	1	68	MALE		0.5	G3	Stage I	NO
TCGA.A3.3347.01	8.66004	9.89008	1.96262	9.423	7.77001	11.3662	7.51403	11.5478	2.96268	10.053	10.5295	7.59043	9.57491	10.9233	8.6875	14.4199	1610	1	NA	NA	76	FEMALE		0.8	G2	Stage III	YES
TCGA.A3.3349.01	8.31638	11.0095	-3.20215	10.1741	6.44918	4.78178	5.35282	10.9861	0.279303	9.52084	10.5619	6.3241	9.35971	10.054	3.9038	8.84685	1385	0	NA	NA	34	FEMALE		0.8	G2	Stage I	NO
TCGA.A3.3351.01	8.09132	11.2962	-3.20215	9.99138	6.49277	4.26347	4.81607	10.9454	2.67851	10.1031	10.3955	6.11929	9.26245	10.122	4.85913	8.72929	910	0	NA	NA	42	MALE		0.9	G2	Stage II	NO
TCGA.A3.3352.01	8.31568	10.8058	-1.96842	10.7089	5.94436	5.44925	5.0466	10.9421	2.27939	9.58703	9.99719	6.31104	9.37182	9.85955	5.13995	9.43186	561	1	561	0	74	MALE		0.6	G3	Stage III	NO
TCGA.A3.3357.01	7.77181	11.4435	0.00139966	10.3858	6.14445	7.19126	4.94005	10.7297	2.93998	9.36051	10.2291	5.37064	9.51653	10.1238	4.3707	9.56442	2688	0	2688	0	62	MALE		0.8	G3	Stage II	NO
TCGA.A3.3358.01	8.18505	11.6923	-0.0675916	10.198	6.59536	9.02604	6.00176	11.1718	0.932324	9.76574	10.1711	6.83774	9.07954	9.89619	3.7737	10.6777	1307	0	NA	NA	57	FEMALE		0.6	G2	Stage I	NO
TCGA.A3.3359.01	7.98462	11.4466	-3.20215	10.3622	6.34172	4.10585	4.87806	10.8244	0.442935	9.65802	10.2138	6.65233	8.90099	9.94344	3.31738	8.32509	2504	0	2504	0	82	FEMALE		0.9	G2	Stage I	NO
TCGA.A3.3362.01	8.26602	11.7233	-3.20215	10.2188	6.56555	5.64648	5.48596	10.9242	-0.134955	9.31013	9.71298	6.01882	9.06361	10.0481	6.1412	9.23031	1559	0	NA	NA	60	FEMALE		0.8	G2	Stage I	NO
TCGA.A3.3363.01	8.57643	11.1095	-3.20215	11.0023	7.04149	3.78807	5.30578	11.0164	-1.56957	9.63078	10.632	7.89073	9.12662	9.87136	2.13092	8.9171	319	0	NA	NA	50	MALE		0.9	G2	Stage II	NO
TCGA.A3.3365.01	7.77051	10.5335	-1.23501	10.4783	6.54625	4.40873	4.64558	11.2312	-0.235173	9.35079	9.86295	6.32714	9.05148	9.61346	2.85241	8.66695	873	0	NA	NA	46	MALE		NA	G2	Stage I	NO
TCGA.A3.3367.01	8.48217	10.7044	0.294769	10.4208	6.04298	5.14026	5.02052	10.9203	1.46476	9.57611	10.1539	5.54329	9.32205	9.68064	3.93866	9.1746	2270	0	2270	0	72	MALE		1	G3	Stage I	NO
TCGA.A3.3370.01	7.9299	10.6059	-0.873991	10.2891	6.81575	2.64933	4.82301	10.8396	2.44768	9.61867	10.2366	6.67212	8.9563	10.1384	3.82621	8.81271	2274	0	2274	0	48	FEMALE		1	G2	Stage I	NO
TCGA.A3.3372.01	7.95801	11.2608	-3.20215	9.99419	6.94806	3.61815	4.93892	10.9164	-1.5518	10.4341	10.0247	6.05141	9.66312	10.1136	3.53567	8.21513	735	0	NA	NA	64	MALE		0.9	G2	Stage III	NO
TCGA.A3.3373.01	7.51363	12.2998	-1.81037	10.8362	5.87594	3.39893	4.47484	10.7733	1.18947	8.8628	10.2376	6.45161	8.46562	10.0108	2.35933	7.57886	1621	0	1621	0	54	FEMALE		0.6	G3	Stage I	NO
TCGA.A3.3374.01	6.23558	5.29142	-3.20215	9.02924	5.17748	2.30948	4.32422	11.2874	0.572561	9.52284	11.8142	7.77463	9.45725	10.7558	5.1971	10.0447	1314	0	NA	NA	51	FEMALE		0.8	G2	Stage I
TCGA.A3.3376.01	8.24264	10.4508	-1.00981	10.1388	6.76479	5.14993	5.60731	10.7445	2.57498	9.25564	10.1949	5.99333	9.20556	9.98688	4.07748	9.43364	1696	1	1696	0	51	MALE		0.9	G2	Stage I	NO
TCGA.A3.3378.01	8.48057	9.4941	-3.20215	9.72259	8.2892	5.27717	5.74169	11.0422	2.38403	9.85164	10.4944	6.42521	9.27537	10.0998	2.38403	9.53427	630	0	NA	NA	60	MALE		0.9	G3	Stage I	NO
TCGA.A3.3380.01	8.54605	11.2584	-3.20215	10.2244	5.99678	4.73865	5.16021	11.0864	1.52922	9.75683	10.1745	6.77256	9.31544	10.2366	5.09901	9.10219	567	0	NA	NA	54	MALE		1	G2	Stage I	NO
TCGA.A3.3382.01	7.67807	10.6997	-1.32482	9.5709	5.5579	11.1498	3.80458	11.2884	2.67527	9.73261	10.2579	7.18874	9.66893	10.1696	7.96534	12.0361	574	0	NA	NA	69	MALE		0.7	G3	Stage I	NO
TCGA.A3.3383.01	9.17751	8.54354	-3.20215	9.37152	5.87289	5.1708	6.47821	11.0726	1.91205	9.41529	10.3796	6.02857	9.60755	10.8194	4.98732	9.74374	861	0	NA	NA	52	MALE		0.6	G2	Stage I	NO
TCGA.A3.3385.01	7.61787	12.4363	-1.60118	10.5055	5.74739	3.79097	5.9848	10.7344	-0.0164469	9.47417	10.0216	5.38734	9.26516	9.99579	2.48617	7.46024	1993	0	1993	0	46	FEMALE		1	G2	Stage I	NO
TCGA.A3.3387.01	8.37937	9.87016	0.702672	9.95495	6.97326	12.083	6.65909	11.4096	2.1882	9.89549	10.4025	7.15733	9.21527	9.93353	4.70274	12.8018	617	0	NA	NA	49	MALE		0.6	G2	Stage I	NO
TCGA.A3.A6NI.01	8.95059	10.5788	-0.470371	9.85094	6.24389	7.46325	5.67962	11.3738	0.114528	10.1397	10.8554	6.324	9.45364	10.4309	5.31091	10.7263	1018	0	1018	0	47	MALE	Low	NA	G3	Stage I	NO
TCGA.A3.A6NJ.01	8.61673	11.0471	-3.20215	9.95885	6.89301	4.56125	3.74857	10.7117	1.00051	9.50281	10.1002	5.66137	9.31984	10.3734	3.3791	8.212	468	0	468	0	57	FEMALE	Low	NA	G1	Stage I	NO
TCGA.A3.A6NL.01	8.60861	10.7842	-3.20215	9.72169	6.67566	4.38621	5.11702	10.8883	2.59481	9.65922	10.253	6.37927	9.72249	10.1775	4.64922	9.02462	689	0	689	0	49	FEMALE	Low	NA	G2	Stage I	NO
TCGA.A3.A6NN.01	8.46502	10.5418	0.199695	9.83702	6.81454	4.0743	4.92704	10.8068	2.78482	9.28198	10.3466	6.1771	9.63168	10.1603	4.6592	9.53474	3	0	3	0	78	MALE		NA	G2	Stage I	NO
TCGA.A3.A8CQ.01	8.38389	11.3607	-3.20215	10.1685	6.60172	3.45576	4.68186	10.792	-0.299072	9.77105	10.4263	6.21663	9.05629	10.2698	5.76695	8.75814	3	0	3	0	59	FEMALE	Normal	NA	G2	Stage I	NO
TCGA.A3.A8OU.01	8.81059	10.1576	0.285681	9.95044	7.02265	5.25531	5.45324	10.9251	1.28574	10.3446	10.7318	6.88484	9.26966	10.7702	5.65495	10.8116	NA	NA	NA	NA	74	FEMALE	Low	NA	G1	Stage I	NO
TCGA.A3.A8OV.01	8.74163	10.3455	-1.20537	9.95274	5.50896	3.31837	4.15511	10.7132	0.37969	9.70087	10.3646	6.54422	9.23361	10.5103	2.79478	8.3414	340	0	340	0	75	MALE		NA	G2	Stage I	NO
TCGA.A3.A8OW.01	8.44246	10.6431	-3.20215	10.1723	6.26932	4.16346	4.49072	10.8497	3.44725	9.55428	10.4072	6.17527	9.24072	10.3477	3.72739	8.51286	323	0	323	0	37	MALE	Low	NA	G2	Stage III	NO
TCGA.A3.A8OX.01	8.62455	10.583	-0.588629	9.65161	6.87083	5.20583	5.76878	11.0243	-0.00360225	9.01321	10.0197	6.58636	9.18542	10.4524	7.0039	10.4768	NA	NA	NA	NA	65	FEMALE	Normal	NA	G3	Stage I	NO
TCGA.AK.3425.01	8.46934	10.7364	-0.996291	9.56029	6.6903	8.4237	5.67626	11.107	3.09123	9.38104	10.2499	7.72882	9.10578	9.95795	3.86173	10.9357	3343	0	NA	NA	68	MALE	Normal	1.4	G2	Stage I	YES
TCGA.AK.3426.01	9.4924	8.08379	-3.20215	9.13393	8.08379	6.54897	7.88119	11.2271	3.26359	10.0934	11.1275	8.89357	9.61766	11.4361	7.75544	13.1283	885	1	NA	NA	37	MALE	Low	0.8	G3	Stage III	YES
TCGA.AK.3427.01	7.22338	9.54197	0.791559	11.047	4.01395	2.66601	4.09506	12.6456	1.52855	8.56199	9.50121	5.99018	9.48038	10.3262	0.791559	7.26912	3583	0	3583	0	65	MALE	Normal	0.7	GX	Stage I	YES
TCGA.AK.3428.01	7.57345	10.24	1.07088	10.2722	7.31255	1.80797	4.24084	10.7995	-2.76672	9.16198	9.65972	3.29338	8.17602	9.16018	4.07091	7.4809	3728	0	3728	0	62	MALE	Low	0.8	G2	Stage III	YES
TCGA.AK.3429.01	8.21345	11.6661	-3.20215	9.89108	5.98104	3.73901	5.68676	10.6729	1.36048	9.18953	9.96045	5.5484	8.82322	10.1909	-0.96153	6.47263	3328	0	3328	0	54	FEMALE	Normal	0.6	G2	Stage II	YES
TCGA.AK.3431.01	7.96494	9.7276	0.752235	10.2514	6.64304	5.2548	5.39614	10.9434	0.16735	9.32465	9.74752	6.0377	9.04998	9.91801	2.3372	9.31939	2241	1	2241	0	62	FEMALE		0.7	G3	Stage II	NO
TCGA.AK.3433.01	8.08148	6.80132	-3.20215	10.3932	5.23284	0.3502	3.0748	11.0848	1.35019	9.15748	10.4095	5.43125	8.86782	10.5081	0.3502	6.64536	3409	0	3409	0	48	FEMALE	Normal	0.9	GX	Stage II	YES
TCGA.AK.3434.01	8.09574	10.0906	-3.20215	9.80599	6.27195	4.63331	5.54891	10.6033	2.49583	9.25875	9.95855	5.6169	9.37723	9.87526	3.56628	8.47465	2087	0	NA	NA	72	MALE	Normal	0.9	G2	Stage I	NO
TCGA.AK.3436.01	7.1533	10.7918	0.034395	9.70237	6.06775	12.5614	6.20812	11.5449	1.35631	9.60615	10.0059	6.93647	10.3261	10.0774	2.94122	11.5661	3331	0	1189	1	40	MALE	Normal	0.7	G2	Stage IV	YES
TCGA.AK.3440.01	7.76709	5.9982	-3.20215	10.0065	5.07214	1.75024	5.12792	11.4634	-1.24982	9.71098	10.9737	6.98415	9.53075	10.6706	1.92014	8.61175	2865	0	2865	0	58	MALE	Low	0.9	G3	Stage I	NO
TCGA.AK.3443.01	8.49571	5.78008	-3.20215	10.1654	4.99629	1.39635	2.48382	11.2819	-1.6036	9.9091	10.6372	5.67249	9.19484	9.67253	4.83937	8.47959	1423	0	NA	NA	45	MALE		0.7	GX	Stage II	YES
TCGA.AK.3444.01	7.69536	12.6254	-3.20215	10.3466	5.37126	2.15778	5.32751	10.7779	0.107209	9.3554	10.1411	4.0547	8.50002	9.85274	1.69211	5.6764	1471	0	NA	NA	80	FEMALE		0.7	G2	Stage I
TCGA.AK.3445.01	8.46893	9.36121	-1.00049	10.6539	6.60657	11.3562	6.09718	11.1061	1.32129	10.511	10.6422	7.94937	9.88347	10.9723	9.13884	13.9631	2392	0	2392	0	69	MALE		0.6	G3	Stage III	NO
TCGA.AK.3447.01	6.25017	6.63294	-3.20215	10.5388	4.4058	1.94639	2.94642	12.1788	-2.76672	7.95199	10.2581	4.03391	8.61172	9.24563	-2.57116	5.23542	1217	0	NA	NA	83	MALE	Low	0.5	G2	Stage II	NO
TCGA.AK.3450.01	7.97026	11.5311	-1.40455	10.7102	4.88064	4.4532	4.40255	10.882	0.180178	9.20075	10.3949	4.7652	8.7714	9.86906	3.29569	7.54905	1779	0	NA	NA	85	FEMALE	Normal	0.6	G2	Stage I	NO
TCGA.AK.3451.01	8.38539	11.0057	-3.20215	10.4375	4.99588	8.85779	5.352	11.1904	1.93694	8.35761	9.2916	4.15934	8.607	10.0985	2.93693	8.18553	2868	0	2868	0	48	MALE	Normal	0.6	G3	Stage II	YES
TCGA.AK.3453.01	8.38479	13.5934	-3.20215	10.7494	4.44274	1.22772	5.01692	11.5652	0.742342	8.73672	10.838	6.60364	9.19765	9.92321	3.50784	6.64191	2531	0	2531	0	58	FEMALE		0.7	G2	Stage II	NO
TCGA.AK.3454.01	7.71827	11.1276	-3.20215	10.3428	5.79505	3.78753	4.53727	10.761	1.78749	9.55568	9.8131	5.76888	8.96912	9.73351	2.37247	7.42332	874	0	NA	NA	84	MALE	Low	0.9	G3	Stage I	NO
TCGA.AK.3455.01	8.36874	11.4815	1.89304	11.0812	6.12183	4.62093	3.98048	11.2906	2.47792	9.35961	10.2082	6.34415	9.04657	10.0132	2.47792	8.9759	683	1	NA	NA	71	FEMALE	Low	0.5	G3	Stage III	NO
TCGA.AK.3456.01	7.75504	12.4118	-3.20215	10.3596	5.77794	2.89037	3.89857	10.5718	2.56843	9.37473	11.0543	5.61282	9.12692	9.86846	3.07099	7.14859	1143	0	NA	NA	48	MALE	Low	1	G3	Stage II	YES
TCGA.AK.3458.01	8.24586	10.8422	0.27145	10.9628	6.32674	5.27142	5.86028	11.6914	1.27148	9.69877	9.67974	5.89699	9.21097	9.65401	3.17834	9.20153	1168	0	NA	NA	48	MALE	Normal	0.6	G3	Stage I	NO
TCGA.AK.3460.01	8.15174	10.7807	1.29687	10.0635	6.4867	5.2276	5.17953	10.6945	1.29687	9.41198	10.1369	5.96936	9.53295	9.86766	4.10427	9.65507	2508	0	2508	0	58	MALE		0.6	G2	Stage I	NO
TCGA.AK.3461.01	8.34898	10.5082	-3.20215	10.0446	6.93758	4.59844	5.00743	10.8172	2.12453	9.79137	10.4747	6.9779	9.37553	10.3165	5.10426	9.60917	2217	0	2217	0	72	MALE	Normal	0.6	G2	Stage I	NO
TCGA.AK.3465.01	8.29602	9.53095	-3.20215	9.46987	6.45505	2.09053	5.70348	11.4873	0.768616	9.47598	10.8068	9.16258	9.53676	10.8692	6.34597	10.2833	369	0	NA	NA	71	FEMALE	Normal	1	GX	Stage I
TCGA.AS.3777.01	8.59177	5.47574	5.49148	9.65792	6.15773	7.41085	7.4192	11.7678	0.55294	8.5282	10.8934	5.04	9.65001	10.32	0.55294	11.346	1238	0	NA	NA	63	MALE	Normal	0.4		Stage I	NO
TCGA.AS.3778.01	8.46011	10.9785	-1.50135	9.84854	6.28005	3.74664	5.06854	10.857	1.30601	10.1348	10.4641	6.66687	9.39806	10.3109	4.9416	9.21818	43	0	NA	NA	35	MALE	Normal	0.4	G1	Stage I	NO
TCGA.B0.4688.01	9.39556	4.1398	8.09594	8.5674	8.41588	8.36062	9.92712	11.7119	1.13973	10.7658	11.0019	7.70641	9.00399	11.2982	12.8605	17.8149	101	1	NA	NA	46	MALE	Low	NA	G4	Stage IV	NO
TCGA.B0.4690.01	8.78283	9.25143	7.08632	9.05028	8.34768	11.7283	8.16739	11.6966	2.15961	10.4169	10.3114	6.79638	9.26105	10.6591	9.66272	15.7074	43	1	NA	NA	65	MALE	Low	1	G3	Stage IV	YES
TCGA.B0.4691.01	8.93956	9.4252	-3.20215	9.58022	7.69345	12.9133	7.23737	11.9792	2.80735	10.2597	10.8178	7.55716	9.86806	10.9958	6.99433	13.6592	139	1	NA	NA	55	MALE	Normal	1.5	G3	Stage IV	NO
TCGA.B0.4693.01	7.94837	11.5658	-1.12846	10.0779	6.28086	5.95899	4.08098	11.3281	0.456446	9.60194	10.0276	5.28937	9.17641	10.0276	3.11947	8.43893	77	1	NA	NA	72	FEMALE	Low	1.4	G4	Stage III	YES
TCGA.B0.4694.01	8.40996	10.0183	-1.43246	9.8173	6.02704	8.74504	5.22811	11.2342	4.21145	8.99908	10.4395	6.52178	9.44413	10.0685	3.61198	10.4181	106	1	NA	NA	72	MALE	Low	0.7	G4	Stage III	NO
TCGA.B0.4696.01	10.6142	4.70824	5.856	8.67788	8.81059	5.694	9.69396	11.8405	1.8431	12.735	10.4574	7.98803	9.66693	12.0773	12.4136	16.7368	866	1	NA	NA	58	MALE	Low	1.1	G3	Stage III	NO
TCGA.B0.4697.01	9.50752	6.12954	2.98658	8.66846	8.22178	9.27197	7.48296	11.2448	3.20895	10.2565	11.6358	8.52058	10.1159	11.4731	8.07406	15.5733	578	1	NA	NA	46	FEMALE	Low	1.4	G4	Stage IV	NO
TCGA.B0.4698.01	10.2646	4.02139	2.87845	9.24252	8.64881	8.12002	9.90149	12.1954	4.31582	9.35079	10.4436	6.86709	10.3002	11.1828	10.6134	15.992	42	1	NA	NA	75	MALE	Low	1.5	G4	Stage IV	YES
TCGA.B0.4699.01	8.66315	4.96751	6.04765	10.4196	7.18472	7.98793	7.7263	11.2939	5.16915	10.3028	10.8274	8.21586	9.71468	11.4837	12.491	16.7766	110	1	NA	NA	74	MALE	Low	1	G4	Stage IV	YES
TCGA.B0.4700.01	9.15718	9.26556	2.39749	9.06992	7.44585	10.2935	7.59476	11.295	4.22347	9.82601	10.5421	7.32644	9.6463	11.3828	6.83895	13.6914	1980	1	NA	NA	60	MALE	Low	1.8	G4	Stage IV	NO
TCGA.B0.4701.01	8.88445	10.2544	2.77714	9.9084	7.7687	5.9471	6.13197	11.0594	1.77717	10.0638	10.3789	6.81948	9.6437	10.4129	6.20345	11.7747	238	1	NA	NA	66	FEMALE	Normal	2	G3	Stage IV	YES
TCGA.B0.4703.01	8.66675	9.62137	4.94862	9.62838	7.69355	11.9197	6.98254	11.2301	2.06827	9.97016	10.4397	7.23999	9.75403	10.1421	10.9981	15.5846	182	1	NA	NA	51	MALE	Low	0.8	G4	Stage IV	NO
TCGA.B0.4706.01	8.88024	9.24372	3.69941	9.74512	6.69393	5.98591	6.35417	11.0281	0.976894	10.3092	10.7518	6.95955	9.66833	10.5865	8.01032	12.5709	65	1	NA	NA	61	MALE	Low	1.8	G4	Stage III	NO
TCGA.B0.4707.01	9.18913	7.91724	0.636383	8.73712	7.10405	12.4139	7.69767	11.7089	4.33692	9.51293	10.2139	7.44706	10.1313	11.449	9.57451	14.9595	600	1	NA	NA	63	MALE	Low	1.5	G4	Stage III	NO
TCGA.B0.4710.01	8.41398	9.85474	0.860846	10.3488	7.0428	4.82436	6.04319	11.3674	2.4459	9.87106	10.3895	6.82402	9.69826	10.2325	5.38447	10.7758	1755	0	1755	0	75	FEMALE	Low	1	G3	Stage III	NO
TCGA.B0.4712.01	8.82512	9.8167	4.62405	9.36361	7.37514	12.3326	8.98015	11.7387	1.40159	9.76945	9.94013	7.89093	9.86175	10.8139	6.22605	14.6029	1337	1	NA	NA	76	MALE	Low	1.2	G3	Stage IV	NO
TCGA.B0.4713.01	8.7261	9.95835	1.98683	9.66633	6.72382	11.6522	7.14776	11.5755	3.92544	10.7731	10.7124	6.33929	9.37052	11.2121	5.97169	13.045	202	1	NA	NA	76	FEMALE	Elevated	NA	G2	Stage III	NO
TCGA.B0.4714.01	8.54805	9.95985	-0.959763	9.66863	6.87315	5.01753	6.10225	11.1811	3.62518	10.2887	10.6508	6.79668	9.41959	10.7571	4.74062	10.2864	99	1	NA	NA	81	MALE		1.4	G3	Stage IV	YES
TCGA.B0.4718.01	8.77421	9.39366	-3.20215	9.42731	6.87526	6.74198	5.08058	11.081	4.55333	10.6433	10.8295	8.80067	9.71028	10.9269	8.4938	12.3182	1778	0	768	1	57	MALE	Low	NA	G2	Stage III	NO
TCGA.B0.4810.01	9.25063	9.48349	0.456965	9.4221	7.69305	8.91231	7.1104	11.1195	4.18488	10.0339	10.6045	7.51755	9.5662	10.6879	9.27077	13.6775	478	1	NA	NA	47	MALE	Low	1.2	G3	Stage III	YES
TCGA.B0.4811.01	8.93916	9.85384	3.9329	9.55068	7.75443	6.36035	7.37232	11.6667	2.24495	10.175	11.3157	8.28438	10.1008	11.0615	8.29893	13.7088	1417	1	NA	NA	48	MALE	Normal	1.4	G3	Stage III	YES
TCGA.B0.4813.01	9.12532	5.44761	-3.20215	9.52574	8.36353	5.61751	7.76006	11.803	2.90705	9.78637	10.689	9.91951	9.61756	11.1516	7.20254	13.7326	18	1	NA	NA	68	MALE	Low	1	G3	Stage III	NO
TCGA.B0.4814.01	8.21455	11.3732	0.77163	10.1874	5.89058	5.99079	6.16108	11.1621	1.57896	10.212	10.3859	6.47002	9.89188	10.0378	4.32621	9.99329	168	1	NA	NA	58	MALE	Low	1.7	G3	Stage IV	NO
TCGA.B0.4815.01	8.94948	7.76448	5.03073	9.24152	7.47682	9.80769	7.5648	11.847	3.91254	9.96756	10.8698	7.47562	10.1215	11.2541	7.87246	14.8436	1588	1	NA	NA	65	MALE	Low	1.4	G4	Stage III	NO
TCGA.B0.4816.01	8.66455	10.3134	-0.123231	9.67213	6.53492	4.7995	4.99299	10.9745	0.876632	9.68134	10.4503	6.07019	9.33887	10.1712	4.81525	9.68836	1371	1	NA	NA	49	MALE	Low	1	G3	Stage II	NO
TCGA.B0.4817.01	8.48418	8.96582	1.72932	9.41439	6.69272	9.67063	6.04562	11.1298	2.72926	10.0494	10.6003	6.83361	9.52885	11.0584	9.45174	13.5613	1019	1	NA	NA	81	MALE	Low	1	G3	Stage III	NO
TCGA.B0.4818.01	8.9067	11.1551	-3.20215	10.1007	6.49439	4.23684	4.9164	10.8888	-0.544468	9.66562	10.4346	6.10337	9.25724	10.0244	4.15596	8.60415	510	1	NA	NA	68	FEMALE	Low	NA	G3	Stage II	NO
TCGA.B0.4819.01	8.93916	8.92754	0.970556	9.16649	8.22077	10.6318	6.22737	11.2836	4.46229	10.0633	10.9349	8.12554	9.63669	11.4294	8.94488	14.635	183	1	NA	NA	60	FEMALE	Normal	1	G4	Stage IV	NO
TCGA.B0.4821.01	9.44914	6.81868	6.68848	8.70695	7.86593	10.6935	9.06942	11.4326	2.91181	10.7973	11.3096	8.88014	10.9286	13.0806	11.2451	17.5957	1230	1	NA	NA	68	FEMALE	Normal	1.5	G3	Stage III	YES
TCGA.B0.4822.01	9.58662	7.82244	3.54686	8.62305	7.42815	10.4751	7.43509	11.508	2.9993	10.3494	11.3744	8.26963	10.4132	11.8426	9.46756	15.6258	1111	1	NA	NA	78	MALE	Low	NA	G4	Stage II	NO
TCGA.B0.4823.01	7.80115	10.7149	-1.42029	9.93323	6.85096	6.11869	4.67822	11.1013	1.90141	8.81791	9.86956	6.36429	9.56249	9.91941	3.27993	9.28355	454	1	NA	NA	88	MALE	Low	0.6	G2	Stage I	NO
TCGA.B0.4824.01	8.59848	10.8532	-0.98822	10.1934	7.51946	5.66984	5.82019	10.7906	1.59655	9.68845	10.3149	6.9774	9.17531	10.3206	4.62634	10.3313	1657	1	NA	NA	49	FEMALE	Low	1.1	G3	Stage I	NO
TCGA.B0.4827.01	8.84076	8.28157	3.99005	9.61276	6.99382	7.60722	6.05171	10.7974	4.81452	9.14065	10.7974	5.29994	9.1168	10.2435	4.01979	11.5681	885	1	NA	NA	77	FEMALE	Low	1	G4	Stage III	NO
TCGA.B0.4828.01	8.92964	10.1382	1.5338	10.0535	6.36166	5.96682	6.7983	11.3614	2.01931	9.98588	10.6256	7.67958	10.0007	10.8517	5.87014	11.6424	307	1	NA	NA	79	MALE	Low	NA	G3	Stage IV	NO
TCGA.B0.4833.01	9.04046	10.6753	1.94059	9.88317	6.20112	5.58454	5.80075	11.0496	0.940698	10.0587	10.8059	8.39291	10.0139	10.7677	3.52557	10.9956	2386	1	NA	NA	82	FEMALE	Normal	1.4	G2	Stage I	NO
TCGA.B0.4834.01	6.81525	9.22489	-3.20215	10.6155	5.21785	1.75841	4.82115	11.3969	0.951028	8.44888	10.4248	5.41047	9.14455	9.34338	2.65153	7.12099	2090	1	NA	NA	49	MALE	Low	1	G3	Stage I	NO
TCGA.B0.4836.01	8.66595	9.94103	7.73846	9.96986	6.98445	9.62728	6.48225	11.4076	1.68674	9.50692	10.2579	7.91895	9.69796	10.5275	3.68681	13.3571	1238	1	NA	NA	61	MALE	Normal	0.9	G3	Stage IV	NO
TCGA.B0.4837.01	8.61873	7.28528	3.98537	9.57581	7.76749	5.49557	6.32471	11.1152	2.64144	9.6458	10.5409	7.53715	9.25614	10.0939	7.37564	13.1821	1378	1	NA	NA	63	MALE	Low	1.2	G3	Stage I	NO
TCGA.B0.4838.01	8.0332	11.6248	-1.30633	10.0006	6.29332	7.32634	5.61853	11.2642	-2.76672	9.34088	10.3296	6.47366	9.491	9.86706	1.2784	8.99477	834	1	NA	NA	69	FEMALE	Low	0.5	G3	Stage I	NO
TCGA.B0.4839.01	8.75647	11.1954	-0.00340201	9.67514	5.12586	3.58156	5.75014	10.7735	3.45598	9.34528	10.456	6.09982	9.42911	10.2709	3.90348	8.64274	1639	1	NA	NA	80	FEMALE	Normal	1.5	G2	Stage I	NO
TCGA.B0.4841.01	9.19414	9.59554	-3.20215	9.33116	6.35194	5.43206	5.08058	10.3762	-2.76672	9.05239	10.631	7.58893	9.07443	10.7295	3.22269	9.62011	204	1	NA	NA	63	MALE	Low	0.7	G3	Stage IV	NO
TCGA.B0.4842.01	9.31844	10.6854	5.47104	8.89487	6.21602	11.3303	6.78881	10.7242	2.49124	9.84093	10.9309	7.04915	9.22509	11.3335	4.27546	13.012	1724	1	NA	NA	73	FEMALE	Low	1.9	G4	Stage III	NO
TCGA.B0.4843.01	8.90259	8.33705	-0.622926	9.27648	8.01734	6.31955	6.96238	11.5144	3.28401	10.2459	10.5945	8.34377	10.1477	10.9336	7.11856	12.8317	320	1	NA	NA	57	MALE	Normal	1	G3	Stage III	NO
TCGA.B0.4844.01	8.77992	8.58044	0.753829	10.0152	6.54402	9.28138	6.24298	11.1232	2.33888	9.80739	10.8689	7.62973	9.60044	11.1275	2.86936	12.0265	313	1	NA	NA	60	MALE	Low	1.5	G3	Stage IV	NO
TCGA.B0.4845.01	8.66074	10.1044	-1.11259	10.1165	6.76419	5.56004	6.33818	11.1456	1.20957	10.1943	10.678	6.66243	9.63158	10.5174	7.64581	11.1438	1986	1	NA	NA	70	MALE	Low	1.2	G2	Stage IV	NO
TCGA.B0.4846.01	8.23863	11.6475	-3.20215	10.4342	6.30223	4.12595	4.88943	10.7091	1.65204	9.61006	10.1372	6.00562	9.08104	9.78016	4.83968	8.45409	1200	1	NA	NA	52	MALE	Normal	0.5	G2	Stage IV	NO
TCGA.B0.4847.01	9.5645	9.86065	-3.20215	10.0647	6.62061	6.66677	6.78366	10.9791	3.05431	10.5632	11.1196	8.23984	9.8122	11.056	4.44128	11.1698	793	1	NA	NA	60	MALE	Low	1	G3	Stage IV	NO
TCGA.B0.4848.01	8.66886	10.6797	0.505708	9.68805	6.25159	8.32581	6.11057	11.1893	2.62112	9.67894	10.6129	6.48296	9.20726	10.1621	2.09065	10.2738	883	1	NA	NA	54	MALE	Low	0.8	G3	Stage III	NO
TCGA.B0.4849.01	8.64751	10.0613	-3.20215	9.9122	7.07857	4.97308	4.42872	10.9487	1.75063	9.93963	10.5585	7.32845	9.57821	10.4966	3.80951	9.64507	69	1	NA	NA	51	MALE	Elevated	0.9	G3	Stage III	NO
TCGA.B0.4852.01	8.0059	11.326	-1.04261	10.6292	7.38369	6.39627	5.64689	11.2302	0.957396	9.58092	9.53626	6.45384	9.53916	9.69596	4.06593	9.82142	1121	1	NA	NA	78	FEMALE	Low	0.4	G2	Stage II	NO
TCGA.B0.4945.01	8.19328	10.4326	-0.150947	10.5934	5.30845	7.0038	4.2762	10.7649	-0.150947	9.5658	10.0183	7.57385	9.1686	10.2202	5.30845	10.5566	2145	1	NA	NA	75	FEMALE	Elevated	1.3	G2	Stage I	NO
TCGA.B0.5075.01	8.23382	11.5228	1.54885	9.94924	5.97891	10.3082	5.72131	11.3634	2.07941	9.14956	10.474	5.92078	9.59143	10.1475	4.26158	11.0057	637	1	NA	NA	77	FEMALE	Normal	1.2	G2	Stage III	NO
TCGA.B0.5077.01	8.19659	10.7733	-3.20215	9.98898	6.7436	9.95845	6.2756	10.9299	1.68294	9.80178	10.0365	6.22889	10.0003	10.2045	4.83264	10.759	1317	1	NA	NA	77	MALE	Normal	1	G3	Stage I	NO
TCGA.B0.5080.01	8.72149	9.98177	0.203061	9.62447	7.22922	11.2048	5.81266	11.0639	2.78802	9.25935	10.2273	7.55917	9.51523	10.7198	7.44152	13.253	342	1	NA	NA	63	MALE	Normal	1	G3	Stage IV	NO
TCGA.B0.5081.01	8.87553	9.66182	2.4459	9.40237	7.66571	11.4599	7.18059	11.4957	3.44594	10.0363	10.707	7.92156	9.79458	10.5351	4.84278	13.6979	362	1	NA	NA	79	FEMALE	Low	0.6	G2	Stage III	NO
TCGA.B0.5083.01	7.80165	7.00763	-3.20215	10.137	5.31337	2.14344	2.95072	11.0115	0.728416	9.20145	10.8365	5.48944	8.73402	9.9132	5.27265	8.49619	1045	1	NA	NA	63	MALE	Low	1	G3	Stage I	NO
TCGA.B0.5084.01	9.42841	11.0646	8.32461	8.3557	6.96903	5.92352	9.77906	11.2124	2.63808	8.78022	11.7504	9.75503	9.43091	10.9105	9.63168	15.0067	222	1	NA	NA	33	MALE	Normal	0.4	G3	Stage IV	YES
TCGA.B0.5085.01	8.83023	10.0356	1.17377	9.48899	5.86028	5.98114	6.24825	11.2486	2.34367	10.6944	11.1378	8.24445	9.78667	11.1875	5.23992	11.5545	770	1	NA	NA	76	FEMALE	Low	1.3	G3	Stage III	NO
TCGA.B0.5088.01	8.74173	10.2725	-3.20215	9.52725	6.48023	6.98052	5.75982	10.8941	2.69733	10.059	10.6631	7.71806	9.54427	10.7255	6.54059	11.0846	563	1	NA	NA	53	MALE	Normal	1.6	G3	Stage I	NO
TCGA.B0.5092.01	9.0069	10.1622	2.57918	9.45775	6.81444	9.30031	6.99372	11.5067	3.74911	10.2958	11.0495	7.94988	9.5641	10.9579	9.13634	13.9774	459	1	NA	NA	53	FEMALE	Normal	1	G3	Stage IV	NO
TCGA.B0.5094.01	8.2892	9.69746	4.6512	9.646	6.92639	11.5374	5.87147	11.7328	1.71264	10.2655	10.4998	7.53826	9.92311	10.5973	6.02654	13.8535	333	1	NA	NA	62	MALE	Low	0.8	G2	Stage IV	NO
TCGA.B0.5095.01	8.45108	8.47335	2.65234	9.51693	7.62189	11.1461	6.76772	10.9371	2.20489	9.93343	10.4886	7.56098	9.53986	10.8451	8.23923	14.5537	245	1	NA	NA	81	MALE	Low	0.8	G3	Stage III	NO
TCGA.B0.5096.01	7.93682	6.19717	3.83852	9.76845	6.78518	5.3272	6.05425	11.0937	4.13219	10.3059	10.8132	7.73585	9.63919	9.67874	6.90108	13.1404	68	1	NA	NA	72	FEMALE	Normal	0.9	GX	Stage III	YES
TCGA.B0.5097.01	8.19769	8.51998	2.96031	9.38194	7.34113	8.87523	6.39091	11.876	3.54523	9.90149	10.1016	6.62324	9.39586	10.2224	9.2922	13.5922	665	0	NA	NA	59	FEMALE	Normal	1.8	G2	Stage III	YES
TCGA.B0.5098.01	9.02353	5.75809	4.74892	8.69192	8.1984	6.30314	8.28027	11.5466	3.25255	10.5987	11.1209	8.67287	10.3301	10.8474	8.33083	15.2189	1584	1	NA	NA	53	FEMALE	Normal	0.9	G3	Stage I	NO
TCGA.B0.5099.01	8.33343	10.2141	-0.360228	10.0678	6.44726	5.09932	4.30237	10.6774	2.09941	10.3399	9.99799	6.9528	9.06621	10.875	4.49792	9.88034	485	1	NA	NA	88	FEMALE	Low	1	G3	Stage III	NO
TCGA.B0.5100.01	8.70034	9.4205	-1.16543	9.46306	6.68636	3.69252	6.17953	10.4919	2.15655	9.71488	10.7434	7.24391	9.71188	10.8147	5.90065	10.4457	1913	1	NA	NA	72	MALE	Low	1	G3	Stage III	NO
TCGA.B0.5102.01	8.75286	12.5164	-3.20215	10.0821	5.48146	4.0743	4.92415	10.6182	-0.44923	9.76264	10.2688	7.60682	9.48809	10.273	3.07424	8.24108	2764	1	NA	NA	74	FEMALE	Normal	0.5	G3	Stage I	NO
TCGA.B0.5104.01	8.40094	11.6075	-3.20215	10.457	6.94776	4.92466	4.00493	10.8776	0.385521	9.67724	10.3844	6.00024	9.25284	10.0804	4.55541	8.75183	2752	1	NA	NA	90	FEMALE	Low	NA	G2	Stage I	NO
TCGA.B0.5106.01	8.57151	9.96155	-3.20215	9.73591	6.52755	5.11691	5.61812	10.8571	5.00733	10.4766	10.489	7.03061	9.75023	10.7966	5.4032	10.0624	1598	1	NA	NA	64	MALE	Low	1.5	G2	Stage I	NO
TCGA.B0.5107.01	9.32826	11.532	5.33212	8.41227	6.94816	12.4994	7.97357	11.993	3.05655	10.5275	11.412	7.91192	9.33016	11.5838	8.99718	15.1592	927	1	NA	NA	65	FEMALE	Low	0.9	G4	Stage IV	NO
TCGA.B0.5108.01	8.45008	9.20245	-3.20215	9.47387	7.63295	4.81473	4.89821	10.9814	2.6733	9.61726	10.1026	6.65526	9.27147	10.2458	7.15189	10.4624	1782	0	1782	0	54	MALE	Low	1.5	G2	Stage III	NO
TCGA.B0.5109.01	10.2324	9.01141	8.3539	8.43875	7.93823	5.19176	8.82222	11.2202	3.06461	8.86922	10.9916	7.37866	10.0829	10.7559	10.9935	14.8421	587	1	NA	NA	69	MALE	Low	0.5	G4	Stage III	YES
TCGA.B0.5110.01	7.90529	11.2708	-1.43431	10.3651	6.26587	3.99175	4.28976	10.8997	1.56546	9.50351	9.87496	5.97291	9.13534	9.79368	3.15044	8.18646	2009	0	2009	0	71	FEMALE	Normal	1.5	G2	Stage I	NO
TCGA.B0.5113.01	7.87708	10.6318	-3.20215	10.3062	5.73384	4.7154	3.76017	10.8827	1.23742	9.64129	10.029	6.30325	9.41228	9.84363	6.09535	9.01359	1175	0	1175	0	69	FEMALE	Low	1.1	G2	Stage III	YES
TCGA.B0.5115.01	8.25117	10.1294	-1.49027	9.94794	6.58647	4.91909	4.56021	10.9257	0.509626	9.69336	10.1638	5.72131	9.55068	9.89068	4.46386	9.18823	1604	0	1604	0	43	MALE	Normal	0.7	G3	Stage IV	NO
TCGA.B0.5116.01	8.16779	10.3436	0.704287	9.76024	6.10519	9.26466	7.3693	11.1264	2.02617	9.92832	9.97687	5.17871	9.08254	9.77846	3.61123	10.4925	1274	0	1129	1	52	MALE	Normal	0.8	G3	Stage III	NO
TCGA.B0.5117.01	8.31237	6.50227	-0.707216	9.79267	5.19967	2.29276	4.9163	11.2589	0.877713	9.34128	10.6656	8.1427	9.75633	10.8861	2.61472	9.74116	1608	0	1608	0	40	MALE	Normal	0.6	G2	Stage I	NO
TCGA.B0.5119.01	8.10015	10.9797	0.47816	10.2052	5.62781	3.93748	5.5109	10.5675	-1.52215	9.20085	9.85795	5.78965	8.6442	9.59764	2.06307	8.12219	1552	0	1552	0	61	FEMALE	Normal	0.7	G2	Stage I	NO
TCGA.B0.5120.01	8.18034	10.3152	0.161673	9.68655	5.91651	2.969	5.00341	10.692	0.898661	9.37924	9.94524	6.26324	9.32235	10.0402	4.13124	8.77602	1169	0	1169	0	72	FEMALE	Normal	0.6	G2	Stage I	NO
TCGA.B0.5121.01	8.49019	9.96456	-3.20215	9.75323	6.50389	5.7646	5.65097	10.7137	1.3609	9.14445	10.2379	5.65117	9.19805	9.87727	3.41983	8.94048	1485	0	1485	0	56	MALE	Low	0.9	G2	Stage I	NO
TCGA.B0.5399.01	8.50122	10.2699	-1.48304	10.025	6.51673	5.42367	5.77112	10.9734	1.10177	9.47027	10.2464	6.38211	9.32175	9.87977	4.95967	9.84928	1411	0	1411	0	46	MALE	Low	2	G2	Stage I
TCGA.B0.5400.01	9.53185	7.71334	2.44827	9.25334	7.08693	10.0556	5.52398	11.131	1.31078	9.99449	10.6296	7.64159	9.80028	11.0706	3.15878	12.8852	1733	0	1733	0	59	FEMALE	Low	1.2	G4	Stage III	NO
TCGA.B0.5402.01	8.24596	11.6924	-3.20215	10.2543	5.81357	4.99103	4.27967	11.0455	1.23614	8.81921	9.46256	4.30227	9.35961	9.28529	4.72807	7.58156	1290	0	449	1	64	MALE	Low	1.1	G4	Stage IV	NO
TCGA.B0.5690.01	8.42551	10.7228	-3.20215	9.96696	5.89852	4.14846	5.41518	10.629	1.85906	9.31383	10.19	6.0641	9.40077	9.88257	4.0814	8.46686	3392	0	3392	0	53	FEMALE	Normal	0.9	G1	Stage I
TCGA.B0.5691.01	7.83459	11.9008	-3.20215	10.0684	5.87909	1.72255	3.93098	10.5299	1.72255	8.92714	10.0758	5.24618	8.76519	9.61436	5.91905	7.30455	3431	0	NA	NA	66	FEMALE	Low	0.6	G3	Stage I	NO
TCGA.B0.5692.01	8.8617	10.8889	-3.20215	10.0125	6.12051	4.62655	5.67983	10.5815	4.52704	9.43301	10.4386	4.52704	9.2274	10.1625	1.3046	7.40506	3944	0	3944	0	66	FEMALE	Normal	1	G3	Stage III	NO
TCGA.B0.5693.01	8.35259	11.1204	-1.3684	10.0456	6.5799	3.58568	5.38437	10.6793	0.953455	9.46366	10.034	5.87919	9.07132	9.83482	3.76081	8.49067	4074	0	4074	0	47	FEMALE	Normal	1.5	G2	Stage I	NO
TCGA.B0.5694.01	8.32882	10.6507	-3.20215	9.78497	5.64138	9.01762	4.71966	10.5285	-0.784853	9.26215	10.1867	5.09767	9.1736	9.54267	3.21505	9.06455	480	1	NA	NA	71	MALE	Low	1.5	G3	Stage III	NO
TCGA.B0.5695.01	8.43253	11.5765	-1.71205	10.1474	5.68013	4.51671	4.87278	10.8158	0.60983	8.59387	10.1989	4.96029	9.37593	9.95224	0.872768	7.15252	2150	0	2150	0	61	FEMALE	Normal	2	G2	Stage I	NO
TCGA.B0.5696.01	8.80217	10.6454	-0.489048	10.2158	5.83291	8.44908	5.57709	11.2888	-2.76672	9.19484	10.0511	4.8522	9.7307	10.1109	2.09596	9.19778	2609	0	1727	1	69	MALE	Normal	1	G4	Stage III	NO
TCGA.B0.5697.01	8.88766	10.3923	-0.0616588	10.0775	6.35336	8.03993	5.2238	10.9365	-0.646666	8.90509	10.7284	7.37685	9.33357	10.3998	4.21135	11.0225	2630	0	2630	0	50	MALE	Normal	0.7	G2	Stage I	NO
TCGA.B0.5698.01	7.79823	10.8691	-3.20215	10.0036	6.7983	3.05409	3.90209	10.502	-2.76672	9.07643	9.8196	4.63903	8.26351	9.51353	-2.57116	5.53274	3631	0	3631	0	77	MALE	Normal	1.2	G3	Stage I	NO
TCGA.B0.5699.01	8.228	11.7712	0.823615	10.427	6.00958	4.82363	6.08886	10.8225	1.30909	9.39045	10.2674	5.60445	8.96221	9.74552	3.35969	8.85785	3841	0	3841	0	53	MALE	Normal	1	G2	Stage I	NO
TCGA.B0.5700.01	8.43293	10.4306	1.5237	9.68255	5.54155	3.44965	5.55013	10.8297	0.201752	9.32585	10.0859	5.56749	9.70958	10.2932	2.66115	8.48923	1790	0	1790	0	77	MALE	Low	NA	G2	Stage I	NO
TCGA.B0.5701.01	8.47164	11.5632	-0.7594	9.82161	5.96834	7.9819	5.76399	11.1254	-0.7594	9.33056	10.1495	5.76022	8.96321	10.0226	2.04781	9.12635	2461	0	2461	0	65	MALE	Normal	1.3	G4	Stage III	YES
TCGA.B0.5702.01	10.8925	7.61878	-3.20215	7.30209	5.04433	5.76868	5.95208	11.2715	-2.76672	6.93012	10.6293	7.61878	10.5869	13.0379	9.17901	11.5418	2172	0	2172	0	71	MALE	Normal	0.8	G2	Stage I	NO
TCGA.B0.5703.01	8.45008	11.4969	1.02802	9.80038	5.62792	4.23747	5.76104	10.7737	1.83542	9.15858	10.7436	6.08287	9.24362	10.3181	1.61303	8.45559	2246	0	2246	0	73	MALE	Normal	0.8	G3	Stage I	NO
TCGA.B0.5705.01	8.16247	12.3864	-0.772632	10.6196	5.48463	4.87113	5.14139	10.7886	0.812174	8.97884	10.0418	5.15856	9.20816	9.73411	0.812174	7.26265	4537	0	4537	0	65	FEMALE	Low	0.8	G2	Stage I	NO
TCGA.B0.5706.01	8.16287	9.04247	-3.20215	9.65992	6.70342	5.63312	5.21805	10.9774	0.311065	9.48359	10.4196	8.43233	8.88475	9.87526	1.89608	9.8389	3205	0	3205	0	45	MALE	Low	NA	G2	Stage II	NO
TCGA.B0.5707.01	9.51002	10.0649	-0.0579825	10.0394	5.84888	4.52704	5.02465	10.4729	-1.05796	9.3546	11.1518	8.58184	9.51944	11.1642	5.46562	10.9346	3744	0	3744	0	39	FEMALE		1.2	G3	Stage I	NO
TCGA.B0.5709.01	8.25268	12.1209	-3.20215	10.0225	6.20102	6.8098	5.56576	10.7694	3.04904	8.74745	10.4772	5.79393	8.98936	10.0681	6.10793	9.41788	3974	0	3974	0	62	FEMALE	Normal	1	G3	Stage III	NO
TCGA.B0.5710.01	7.83469	10.8406	0.311065	10.2019	5.42664	4.28083	4.77059	10.7052	2.04806	9.40387	9.87717	5.91793	8.93075	9.25364	3.63307	8.60694	2430	0	1441	1	57	MALE	Normal	1.1	G2	Stage I	NO
TCGA.B0.5711.01	8.00449	10.8963	-3.20215	10.4273	5.92495	4.02224	4.40559	10.5805	1.66863	9.23	9.95405	4.99052	8.96932	9.37212	1.82055	7.14729	3989	0	3766	1	50	MALE	Normal	1.4	G3	Stage III	NO
TCGA.B0.5712.01	8.43484	10.497	1.88338	10.5061	5.10055	5.16134	4.53873	10.7203	-1.43876	9.37202	10.1576	4.86668	9.67253	9.74882	1.56145	8.29271	2722	0	NA	NA	68	FEMALE	Low	0.5	G3	Stage IV
TCGA.B0.5713.01	8.16027	11.3364	-3.20215	10.2635	5.94009	3.59499	5.12771	11.0617	0.707513	9.01301	9.94634	5.37423	9.37353	9.72259	-0.614305	6.49667	2782	0	2782	0	75	FEMALE	Normal	0.5	G3	Stage III	NO
TCGA.B0.5812.01	7.99024	10.8725	0.388521	10.3115	6.58818	5.45457	4.96741	10.5599	1.71042	9.0069	9.66462	4.76354	8.89026	9.55779	3.24647	8.66374	3834	0	3834	0	53	MALE	Low	0.7	G3	Stage I	NO
TCGA.B2.3923.01	7.94847	6.04979	-0.96153	10.1326	5.59312	0.623543	3.12605	11.1396	-2.76672	9.89268	11.1053	7.11624	9.33437	10.2995	1.84591	8.646	992	0	992	0	59	MALE	Normal	0.9	G2	Stage II	NO
TCGA.B2.3924.01	8.05539	11.156	-3.20215	9.86305	6.9399	3.27088	5.29942	11.1504	2.43441	9.07934	9.77365	4.62707	9.20065	9.61006	-0.373049	6.42078	1092	0	1092	0	73	MALE	Low	0.7	G2	Stage I	NO
TCGA.B2.4098.01	8.16639	10.5825	-3.20215	10.3393	5.98256	3.26635	5.68319	11.1235	3.91841	9.80549	10.6519	6.96288	9.44764	10.3606	6.53583	9.47652	51	1	NA	NA	72	FEMALE	Low	0.8	G2	Stage I	NO
TCGA.B2.4099.01	8.03621	10.8678	-3.20215	10.6727	6.35154	4.84019	5.86485	11.7036	1.35909	9.37964	10.0268	5.26599	9.05369	9.68174	2.68105	8.05726	972	0	972	0	83	MALE	Normal	0.9	G3	Stage I	NO
TCGA.B2.4101.01	8.34266	10.3705	-1.27189	9.97236	6.0041	7.90791	5.0953	10.9441	3.25156	9.94233	10.2642	6.8557	9.29881	10.1347	5.93745	10.8656	648	0	648	0	52	MALE	Normal	0.7	G3	Stage II	NO
TCGA.B2.4102.01	8.21144	11.2556	-3.20215	10.5124	6.57171	4.51097	4.73958	10.8544	-2.76672	9.70017	10.3216	5.60159	8.94868	9.93773	3.03458	8.06233	952	0	952	0	61	MALE	Normal	0.9	G2	Stage I	NO
TCGA.B2.5633.01	8.17893	10.6634	0.957396	9.96366	6.23345	6.24277	4.16525	10.684	0.54233	9.58943	10.3529	5.36675	9.08665	9.83622	4.83999	9.70021	963	0	963	0	56	MALE	Normal	0.8	G2	Stage I	NO
TCGA.B2.5635.01	8.47004	11.0921	-1.33572	10.2492	5.68666	4.30815	4.88767	10.7939	2.91226	9.4208	10.5594	5.47165	9.57421	10.0848	6.9404	9.3004	755	0	755	0	74	MALE	Normal	0.9	G2	Stage I	NO
TCGA.B2.5636.01	8.13377	12.3938	-1.42471	9.99639	5.30322	2.74524	4.00163	10.5407	-1.42471	9.29641	10.2986	5.33018	9.25564	9.70137	7.3534	8.16611	919	0	919	0	79	MALE	Normal	0.6	G2	Stage I	NO
TCGA.B2.5639.01	8.6041	12.2675	-3.20215	10.3078	4.80199	8.45028	5.93867	10.6853	0.516599	9.04407	10.2067	4.10162	9.15507	9.4953	1.83849	7.70913	1003	1	851	1	46	MALE	Normal	0.9	G3	Stage IV	NO
TCGA.B2.5641.01	8.37135	10.8926	-0.455151	9.83192	6.18866	4.65328	5.18323	10.8804	1.35214	8.77601	10.6183	6.26131	8.96472	9.98197	3.00425	8.90694	656	0	656	0	79	MALE	Normal	0.9	G3	Stage I	NO
TCGA.B2.A4SR.01	8.12735	10.2626	-3.20215	10.3072	6.77014	6.12538	4.79546	10.8325	2.43287	9.67263	10.2081	6.05182	9.10528	10.0449	5.71295	9.76318	507	0	507	0	61	MALE	Low	NA		Stage II	NO
TCGA.B4.5377.01	8.38188	12.3631	-3.20215	10.6475	6.61354	3.69349	4.426	10.6859	1.02101	9.4198	9.86265	5.85397	8.63858	9.8155	3.10854	7.57233	365	0	NA	NA	68	FEMALE	Low	1.1	G3	Stage IV	NO
TCGA.B4.5378.01	8.16257	13.021	-3.20215	9.96185	6.43583	2.30143	4.05152	10.6141	0.301479	9.67754	9.86706	6.04968	9.07703	9.72089	8.09584	8.2866	175	0	NA	NA	62	MALE	Low	0.9	G2	Stage I	NO
TCGA.B4.5832.01	5.51325	10.3158	7.16438	11.9619	8.41418	10.989	2.68324	10.1113	-0.486885	7.45581	6.91419	3.42015	6.71291	7.84424	-2.57116	8.83743	155	0	155	0	65	MALE	Normal	0.6	G2	Stage III	NO
TCGA.B4.5834.01	8.24846	10.9661	-3.20215	10.1718	4.9103	4.33272	4.60979	10.6001	0.310342	9.04167	10.0455	4.76976	8.89247	9.6463	3.21726	7.25469	26	0	26	0	59	MALE	Normal	0.8	G1	Stage I	NO
TCGA.B4.5835.01	10.0668	10.9489	-3.20215	10.0508	6.01323	11.7923	6.84722	11.3975	3.18533	8.23562	11.0013	5.11732	8.73482	10.6289	2.67076	10.2982	16	0	16	0	64	FEMALE	Normal	0.9	G2	Stage I	YES
TCGA.B4.5836.01	7.87426	11.3128	1.5827	10.3361	6.33757	3.90465	5.75503	10.7462	-1.58711	8.92944	10.2369	5.05659	8.91261	9.43161	1.41274	8.03596	141	0	141	0	61	FEMALE	Normal	0.7	G2	Stage I	YES
TCGA.B4.5838.01	7.79894	12.4873	-0.212196	10.0714	7.27562	6.45313	6.10783	11.33	0.372785	8.95269	10.0362	5.63322	8.84436	9.71408	2.48818	8.90538	166	0	166	0	52	MALE	Normal	NA	G2	Stage IV	YES
TCGA.B4.5843.01	7.78517	11.4597	-3.20215	10.264	7.00904	3.52644	5.92901	10.4876	0.304014	9.26305	9.83082	5.97647	8.89147	9.27457	4.41951	8.34322	11	0	11	0	45	MALE	Normal	0.6	G2	Stage I	NO
TCGA.B4.5844.01	7.87597	11.1287	-1.4071	10.2959	6.48154	3.40024	4.09845	10.5228	1.59282	8.92714	9.97707	4.42579	9.13003	9.62768	0.177918	6.64432	7	0	NA	NA	61	FEMALE	Normal	0.6	G1	Stage II	NO
TCGA.B8.4143.01	9.10168	5.78365	4.3112	9.08725	8.01985	11.9199	7.37453	11.8518	4.34678	10.274	11.0479	8.53672	9.17661	10.6896	10.6118	17.1161	709	1	NA	NA	66	FEMALE	Low	1	G3	Stage IV	YES
TCGA.B8.4146.01	5.93166	12.8258	-3.20215	11.4329	8.13809	1.94173	5.23253	9.72089	-1.22831	7.50307	7.50649	2.77176	7.39023	7.31487	-0.228216	4.43157	511	0	511	0	41	FEMALE		0.7	G2	Stage I	NO
TCGA.B8.4148.01	8.46041	11.1714	-0.431318	10.0229	6.92619	4.47557	5.16319	11.1555	2.26913	9.80709	10.3164	6.99493	9.33767	10.3051	4.15364	9.6424	1520	0	1520	0	63	FEMALE	Normal	0.6	G3	Stage I	NO
TCGA.B8.4151.01	7.9552	12.1752	-3.20215	10.5805	4.67313	5.90299	4.53362	11.3986	-0.108022	9.34608	10.1212	5.46163	8.60781	9.80319	2.3512	7.3917	1299	0	1299	0	51	FEMALE	Normal	0.6	G2	Stage III	NO
TCGA.B8.4153.01	8.75867	10.1794	-3.20215	9.97307	5.62986	4.70699	5.42582	10.6099	1.92937	9.46075	10.3291	6.4075	9.13604	10.1747	3.70706	8.79121	762	0	NA	NA	74	MALE	Low	0.6	G3	Stage III	NO
TCGA.B8.4154.01	7.41075	11.4968	0.244088	11.001	5.47932	3.98112	5.46654	11.4124	-0.34089	8.97654	9.4936	4.92673	8.50774	9.07493	-0.34089	6.82918	1380	0	1380	0	73	FEMALE	Normal	0.6	G2	Stage I	NO
TCGA.B8.4619.01	7.50106	9.05659	-3.20215	10.3631	4.54415	1.679	3.39532	11.801	-0.128249	8.84617	10.0132	6.18501	9.4205	9.88988	6.52987	8.13613	523	0	523	0	58	MALE	Normal	0.7	G2	Stage I	NO
TCGA.B8.4620.01	7.75664	9.20075	-1.25455	9.74122	7.33036	7.37473	5.85712	10.8368	4.36011	10.15	9.78707	7.83188	9.58933	10.1956	8.87724	12.5072	777	0	604	1	70	FEMALE	Low	0.8	G2	Stage III	YES
TCGA.B8.4621.01	8.3885	12.6044	-3.20215	10.2055	6.6905	4.03518	4.61083	11.1402	3.67667	9.79428	10.6192	7.75855	8.82592	10.4199	0.391342	7.87012	788	0	788	0	63	MALE	Low	0.9	G3	Stage I	NO
TCGA.B8.4622.01	8.12625	11.1451	-3.20215	9.86766	5.87828	8.2907	5.8382	11.2142	0.790928	9.67964	10.2457	6.21987	9.21818	10.187	3.37581	9.45723	1525	0	1227	1	57	MALE	Low	0.9	G3	Stage IV	NO
TCGA.B8.5158.01	8.59848	10.4465	3.73578	9.84333	7.22922	10.1708	6.88434	11.1667	3.38787	9.40958	10.6794	6.88494	9.21538	10.2254	4.86709	12.7253	1218	0	1218	0	56	MALE	Normal	1	G4	Stage III	YES
TCGA.B8.5159.01	7.54741	11.9219	-3.20215	10.4381	6.28147	3.85959	4.45362	10.5804	-2.76672	9.0595	9.77375	5.81256	9.26225	9.46035	-0.283284	6.58963	722	0	722	0	61	FEMALE	Normal	0.5	G3	Stage I	NO
TCGA.B8.5162.01	8.22448	9.00349	1.21887	9.45084	7.21512	1.80385	5.17645	11.1457	2.72132	8.8591	10.4692	6.96389	9.15848	9.9118	7.9558	10.692	36	0	NA	NA	62	MALE	Low	0.4	G2	Stage II	NO
TCGA.B8.5163.01	8.24876	9.07463	-3.20215	9.51583	7.27864	10.7095	6.20447	10.9829	4.74674	9.18983	10.4529	6.39607	9.44834	10.1237	4.57303	11.5463	822	0	822	0	63	FEMALE		0.8	G3	Stage III	NO
TCGA.B8.5164.01	8.01212	12.8564	-3.20215	10.5222	5.88936	3.07513	4.98835	10.6099	2.07508	8.66004	10.433	4.7681	8.53562	9.817	1.75322	6.37113	26	0	NA	NA	65	MALE		0.9	G3	Stage III	NO
TCGA.B8.5165.01	7.84976	11.8741	-3.20215	10.2801	6.04522	4.28367	3.80726	10.6821	2.45359	8.93826	9.87657	4.69308	9.06501	9.62738	2.19052	6.86775	737	0	737	0	43	MALE	Low	1	G2	Stage I	NO
TCGA.B8.5545.01	8.07928	10.5038	-3.20215	9.90219	7.31618	3.67549	5.09057	10.7659	0.0905785	8.63868	10.17	5.7535	8.8587	9.85875	6.78175	9.17715	1525	0	1525	0	42	MALE	Low	0.8	G2	Stage I	NO
TCGA.B8.5546.01	7.99004	11.748	0.998556	10.1175	5.69899	0.583582	4.27063	10.6916	0.583582	8.73833	10.0894	2.90546	9.39085	10.6776	0.583582	5.42379	505	0	NA	NA	38	FEMALE	Normal	0.8	G2	Stage I	NO
TCGA.B8.5549.01	8.03391	10.8999	-3.20215	10.1304	6.07851	7.86051	4.50366	10.8292	1.30587	9.36121	10.2367	4.33566	8.74334	9.70467	0.721033	7.7823	194	0	194	0	53	MALE	Normal	0.7	G3	Stage I	NO
TCGA.B8.5550.01	8.09473	11.8438	0.624367	9.69146	6.71897	9.58252	5.82965	11.1153	0.624367	9.35239	10.279	7.0168	9.48138	9.97687	3.8975	11.0135	1476	0	694	1	71	MALE	Normal	0.5	G3	Stage III	YES
TCGA.B8.5551.01	9.18843	8.41408	-1.1291	8.9072	7.00038	10.7247	7.66632	12.0204	2.77795	9.32435	10.9169	6.21977	9.76514	10.2131	9.23411	13.4979	16	0	NA	NA	65	FEMALE	Normal	0.5	G3	Stage I	NO
TCGA.B8.5552.01	7.78106	10.5926	-3.20215	10.0354	6.94756	4.98402	4.92859	10.6694	1.7996	8.87253	10.0492	5.82823	8.88225	9.61576	2.92517	8.40919	1046	0	1046	0	41	FEMALE	Normal	0.9	G2	Stage I	NO
TCGA.B8.5553.01	7.9567	11.8922	-3.20215	10.2621	5.70664	3.53154	4.68695	10.8546	1.16235	8.35711	10.2266	4.00365	9.07022	9.55969	1.16235	6.13189	435	0	NA	NA	67	FEMALE	Normal	1	G2	Stage I	NO
TCGA.B8.A54D.01	8.87924	10.3801	-3.20215	9.93172	7.81822	8.10838	5.45345	10.7417	3.20685	9.45264	10.5594	5.94375	9.4228	10.908	4.79173	10.5006	830	0	830	0	69	MALE		NA	G2	Stage III	NO
TCGA.B8.A54E.01	8.89567	8.74444	4.78023	10.2977	7.02073	3.80822	3.27772	11.3028	1.91521	8.86771	10.1405	4.56719	8.93275	10.0583	2.2777	9.25856	909	0	909	0	62	FEMALE		NA	G3	Stage I	NO
TCGA.B8.A54F.01	8.52429	9.69496	-3.20215	9.47958	6.73209	6.53108	4.88767	11.6229	-0.210469	10.3746	10.3802	6.87708	9.51072	10.5428	8.30535	11.0919	519	0	519	0	49	FEMALE		NA	G2	Stage I	NO
TCGA.B8.A54G.01	8.68861	9.87116	-1.06599	9.80719	6.94494	7.42956	6.40821	11.0055	0.933696	9.79558	10.6965	6.01059	9.24212	10.4782	7.06305	11.3211	53	0	53	0	50	MALE		NA	G3	Stage I	NO
TCGA.B8.A54H.01	8.57663	11.1457	-3.20215	10.3118	6.70494	3.91329	4.02277	10.9716	0.185445	9.59954	10.6169	6.08013	9.21878	10.206	4.45215	8.55839	256	0	256	0	69	FEMALE		NA	G3	Stage II	YES
TCGA.B8.A54I.01	8.92944	9.73751	-0.683381	9.44323	6.50632	10.5459	5.86923	11.411	2.90149	10.0648	11.0814	8.61192	9.86535	11.1379	6.41459	13.1805	150	0	150	0	48	MALE		NA	G3	Stage I	NO
TCGA.B8.A54J.01	8.57883	10.5885	-3.20215	9.80249	6.66334	4.50419	5.03743	10.9499	1.76721	9.77285	10.3597	7.48487	9.26345	10.4872	4.24116	9.42877	528	0	528	0	60	MALE	Low	NA	G2	Stage II	NO
TCGA.B8.A54K.01	8.04334	13.5842	-1.15863	9.74282	6.44109	2.74812	4.9641	10.7907	-2.76672	10.3174	10.1938	7.29384	9.45955	10.2119	9.8163	9.78842	469	0	469	0	61	MALE		NA	G1	Stage I	NO
TCGA.B8.A7U6.01	8.6837	9.30312	-0.880516	9.72219	6.10824	7.84745	5.78314	11.0428	0.704448	9.88608	10.4215	7.27431	9.50642	10.5815	6.53735	11.6558	495	0	495	0	54	FEMALE		NA	G3	Stage I	NO
TCGA.B8.A8YJ.01	8.3228	9.55869	-0.0651351	9.68805	6.43462	6.34415	4.74601	11.0624	1.51979	9.97437	10.473	7.56782	9.37152	10.5286	7.53474	11.6275	431	0	431	0	60	FEMALE	Normal	NA	G2	Stage I	NO
TCGA.BP.4158.01	8.25659	11.0467	-3.20215	10.0363	6.67778	3.43283	5.06009	10.8279	1.37394	9.71599	9.9125	6.77256	9.53636	10.0076	2.87641	8.2594	3377	0	NA	NA	69	MALE	Low	1.1	G2	Stage I	YES
TCGA.BP.4159.01	8.24786	10.483	-3.20215	9.93683	6.00206	4.14075	5.8037	10.7014	1.55582	9.09496	9.54327	6.32127	9.14966	9.91771	1.23386	7.75149	2601	1	NA	NA	70	MALE	Normal	1.3	G2	Stage I	YES
TCGA.BP.4160.01	8.13588	11.6361	-3.20215	10.101	5.84705	5.27029	5.08305	10.8939	0.387639	8.42381	9.21738	4.14254	9.25955	9.59584	0.97267	6.59706	2881	0	NA	NA	67	MALE	Low	1.2	G2	Stage III	YES
TCGA.BP.4161.01	8.35931	10.8143	-1.46867	10.039	6.40164	8.08771	5.32341	11.0679	3.2861	9.40547	10.2308	6.25118	9.31994	9.96376	5.40157	10.4778	2746	0	NA	NA	74	MALE	Low	1.3	G3	Stage I	NO
TCGA.BP.4162.01	8.03812	12.2588	-3.20215	10.1198	6.65859	10.8773	5.08594	11.1797	-1.16154	9.39977	9.85174	6.52623	9.17941	9.92321	2.42339	9.80363	3074	0	NA	NA	65	FEMALE	Low	1.3	G2	Stage I	YES
TCGA.BP.4163.01	8.57763	10.8083	0.0777525	9.60525	6.46152	8.24024	5.32095	11.6494	-2.76672	9.84353	10.6386	6.66515	9.26265	10.1499	5.26763	10.9691	2839	0	NA	NA	60	FEMALE	Low	0.8	G3	Stage III	YES
TCGA.BP.4164.01	8.45389	12.5025	-0.840812	10.3946	6.20366	3.80308	4.92425	10.9204	0.15921	10.1221	9.99999	6.81434	9.99839	10.498	4.06615	8.7312	992	1	NA	NA	51	FEMALE	Low	1.2	G2	Stage III	NO
TCGA.BP.4165.01	8.58334	10.8219	-3.20215	9.33978	5.96793	3.75695	5.6785	10.9428	1.00216	9.73261	10.5657	6.74521	8.93586	10.2565	3.52567	8.523	3037	0	NA	NA	64	FEMALE	Low	0.9	G1	Stage I	YES
TCGA.BP.4166.01	8.09905	10.7749	-3.20215	9.97797	5.97129	2.59493	5.50201	10.6864	2.06443	8.646	9.34669	6.04075	9.24983	10.0769	1.89443	7.18044	13	0	NA	NA	69	MALE	Low	0.7	G3	Stage III	YES
TCGA.BP.4167.01	8.86982	7.78929	0.174714	8.64219	6.35458	11.5893	6.77973	10.8858	0.759559	9.58933	9.99158	7.14041	9.10979	11.3795	2.49654	12.1647	2718	0	NA	NA	59	MALE	Low	0.9	G2	Stage III	NO
TCGA.BP.4169.01	8.33935	9.30652	0.19464	9.6459	7.8583	5.62934	6.37553	11.1177	4.23905	9.76644	10.3205	6.81262	9.33557	9.98057	6.47548	11.4796	701	1	NA	NA	76	FEMALE	Low	1.2	G2	Stage II	YES
TCGA.BP.4170.01	7.96996	11.4427	-0.0943421	10.0477	6.51542	3.99313	3.65272	10.6749	2.56867	9.09136	9.92942	5.32454	8.81059	9.76775	3.07558	8.04823	2343	1	NA	NA	72	FEMALE	Low	1.2	G2	Stage I	YES
TCGA.BP.4173.01	8.42391	10.7112	-3.20215	9.45645	6.70574	5.30537	6.31418	10.965	4.51097	9.14485	10.6821	5.73975	9.27828	10.244	4.79639	9.24878	1893	0	NA	NA	47	MALE	Low	1	G3	Stage II	YES
TCGA.BP.4174.01	7.74338	10.9305	-3.20215	10.0836	5.97169	4.65453	5.38457	11.3765	-1.276	9.45174	9.78386	7.63677	9.2316	9.9043	1.04572	8.21734	1879	0	NA	NA	49	MALE	Low	1.1	G3	Stage II	YES
TCGA.BP.4176.01	8.0061	11.1156	-3.20215	9.94454	5.86953	10.5229	4.93086	10.9454	1.95306	9.27858	9.95755	6.63082	9.37593	9.91941	4.58532	10.4359	1955	0	NA	NA	64	MALE	Normal	0.9	G2	Stage I	NO
TCGA.BP.4177.01	8.48087	13.3564	-1.54826	9.92832	5.92729	2.62147	4.28451	10.8702	-2.76672	9.47738	10.1093	5.24598	9.51022	9.82441	5.23294	7.45054	1670	0	NA	NA	65	MALE	Normal	1	G2	Stage I	NO
TCGA.BP.4325.01	8.30535	12.6019	-1.39509	10.4803	6.86235	4.30542	6.0643	10.8705	-0.394946	8.88455	9.95975	5.4921	8.97995	10.0301	1.92684	7.78334	2964	0	NA	NA	64	FEMALE	Normal	0.9	G2	Stage I	NO
TCGA.BP.4326.01	8.3223	8.84426	-0.241712	9.34498	7.37654	5.9281	5.44086	11.0988	3.84558	10.6076	10.4758	7.2425	9.36822	10.4776	4.68892	11.1206	1625	1	NA	NA	53	FEMALE	Low	NA	G2	Stage I	YES
TCGA.BP.4327.01	8.75657	11.4763	-0.213491	9.52124	6.59384	5.83087	5.71418	10.8526	4.76375	10.1783	10.4563	7.03242	9.47297	10.5641	6.80334	10.7813	109	1	NA	NA	75	FEMALE	Low	1.1	G2	Stage II	YES
TCGA.BP.4329.01	8.06392	10.6151	-3.20215	10.1289	5.98439	4.84351	4.48842	10.5964	1.14307	9.06	9.86135	5.53542	9.02163	9.7293	2.72811	7.89818	845	1	NA	NA	75	MALE	Low	1	G2	Stage III	YES
TCGA.BP.4330.01	8.16067	12.1093	-3.20215	9.99168	6.49368	3.86237	4.61572	10.9568	1.92381	9.68705	10.3924	6.32026	9.19294	10.0492	2.58676	7.81828	1888	0	NA	NA	60	FEMALE	Normal	0.7	G2	Stage III	YES
TCGA.BP.4331.01	8.67748	11.053	-3.20215	10.189	6.98032	4.54175	4.74747	11.0409	0.615619	9.91771	10.5948	6.44949	9.34769	10.5187	4.44358	9.09752	2454	1	NA	NA	52	MALE	Low	0.9	G2	Stage I	NO
TCGA.BP.4332.01	8.09945	10.8486	-3.20215	10.1331	7.08572	4.58845	5.65505	10.9336	0.888046	9.59954	10.134	6.89513	9.38304	10.023	3.56606	9.0756	1133	0	NA	NA	36	MALE	Low	1.1	G2	Stage III	NO
TCGA.BP.4334.01	9.54086	5.26783	-3.20215	9.55078	4.73014	4.4764	4.8463	10.9994	2.36089	10.031	11.1258	9.69156	10.6324	12.1352	4.6829	11.6051	645	1	NA	NA	56	MALE	Low	1.2	G3	Stage III	YES
TCGA.BP.4335.01	8.4938	10.6448	-0.379713	9.84433	7.17495	7.30692	5.19022	10.963	0.620408	10.1222	10.729	7.38781	9.61616	10.5137	4.14392	10.9351	475	1	NA	NA	65	FEMALE	Low	1.3	G3	Stage IV	NO
TCGA.BP.4337.01	8.95159	9.76174	3.47779	9.4226	7.43016	11.9296	6.45191	11.442	2.29337	10.4615	10.8625	8.4915	10.268	11.3175	7.74981	14.9516	2	1	NA	NA	76	FEMALE	Normal	0.9	G4	Stage III	YES
TCGA.BP.4338.01	7.94205	7.48467	6.61071	9.36922	5.89109	13.8207	6.822	11.6316	3.46155	10.2113	10.2945	8.51155	10.3256	10.6524	4.06201	15.0936	2859	0	NA	NA	43	MALE	Low	0.6	G3	Stage I	NO
TCGA.BP.4340.01	7.9818	12.1663	-3.20215	10.9258	6.50045	5.41354	4.90999	10.9715	-1.76672	9.10168	10.1669	6.80395	9.06411	10.1326	6.06014	9.35906	562	1	NA	NA	70	FEMALE	Low	1.5	G2	Stage I	NO
TCGA.BP.4341.01	9.02403	10.8826	-1.25218	9.76755	5.75921	5.69043	4.91165	10.9291	1.55529	10.3741	10.8261	8.04856	9.53015	10.9801	5.06987	10.4413	1589	1	NA	NA	67	MALE	Low	0.9	G2	Stage III	NO
TCGA.BP.4342.01	8.29873	6.34516	2.89832	9.67964	7.64551	3.96538	6.31499	11.9181	3.67592	10.3464	10.5928	7.73685	9.70197	10.8758	6.75389	12.7265	2256	1	NA	NA	79	MALE	Low	1.1	G3	Stage II	YES
TCGA.BP.4343.01	7.53434	10.5339	-0.155593	10.0155	6.68989	9.65011	5.65158	11.1728	-1.1554	8.89417	9.10999	6.44463	8.82021	9.50351	1.16626	9.87583	1912	1	NA	NA	64	MALE	Low	1.5	G3	Stage III	YES
TCGA.BP.4344.01	7.9556	10.2207	0.250537	10.109	7.04925	3.87508	5.11197	10.7484	-2.76672	9.45104	9.79678	6.22018	9.45595	9.94634	3.57246	9.18169	1666	0	NA	NA	75	FEMALE	Low	0.8	G2	Stage I	NO
TCGA.BP.4345.01	8.53331	8.6858	-1.27531	9.41619	8.36644	4.65515	6.93294	11.1436	1.30938	9.59634	10.3682	8.12845	9.31313	10.4161	6.3317	11.7459	1516	0	NA	NA	62	MALE	Normal	NA	G3	Stage III	YES
TCGA.BP.4346.01	8.72299	11.2492	-0.361827	9.78797	6.96016	5.43268	6.38322	11.0634	3.6826	9.85865	10.713	7.31547	9.34989	10.5353	6.48367	10.9299	1493	1	NA	NA	57	MALE	Low	1.1	G3	Stage III	YES
TCGA.BP.4347.01	8.12564	11.681	-1.9185	10.0577	6.561	4.32915	5.3644	10.9295	0.081256	9.48799	10.2015	6.21055	9.39977	10.0086	4.23095	8.74553	1367	0	NA	NA	74	MALE	Low	1.4	G2	Stage III	NO
TCGA.BP.4349.01	8.41789	11.5313	-0.429205	9.78877	6.41631	5.47768	4.91402	10.9594	3.0302	9.82231	10.7141	6.71826	9.16419	10.4416	4.9802	9.85015	372	0	NA	NA	68	FEMALE	Low	1.3	G2	Stage I	NO
TCGA.BP.4351.01	8.30264	10.0294	2.55183	9.73861	6.58606	6.91207	6.79012	11.4137	2.75834	10.4429	10.7198	7.30943	9.75603	10.9716	8.88896	12.8054	970	0	NA	NA	51	FEMALE	Low	1.4	G2	Stage III	YES
TCGA.BP.4352.01	8.63688	8.32922	8.79796	8.51737	7.81069	13.3549	8.93866	11.6667	1.39842	11.8683	11.9306	9.54227	10.7162	13.1743	10.9947	18.6124	344	1	NA	NA	74	FEMALE	Low	1.5	G4	Stage IV	YES
TCGA.BP.4353.01	7.95108	11.118	0.640489	9.81039	6.6292	9.45264	4.66929	10.8247	5.21035	9.08965	9.70728	5.22894	9.51703	9.39786	3.92587	10.2024	375	1	NA	NA	61	MALE	Normal	1.1	G2	Stage I	NO
TCGA.BP.4354.01	9.12883	6.64475	2.69837	8.9557	7.80687	11.3203	7.20445	11.5594	4.24263	10.2707	10.3976	6.78578	9.8181	10.5932	11.0274	15.6596	1034	1	NA	NA	40	MALE	Low	1.4	G4	Stage IV	YES
TCGA.BP.4355.01	8.23382	10.5116	-3.20215	9.30172	7.29756	5.53124	6.19362	11.0212	3.44376	10.2042	10.375	7.68852	9.34568	10.4353	5.64016	10.4864	953	1	NA	NA	59	FEMALE	Low	1.8	G4	Stage III	NO
TCGA.BP.4756.01	8.70104	11.1793	-3.20215	10.1217	6.23852	3.67376	5.63812	10.8553	1.3112	9.28599	10.5706	6.83915	8.64971	9.86575	6.79386	9.42524	374	0	NA	NA	62	FEMALE	Normal	1.3	G2	Stage I	YES
TCGA.BP.4758.01	9.24943	11.0924	-3.20215	9.17571	6.44392	4.25127	5.96072	10.7246	3.95846	9.0586	10.5813	6.43745	9.10819	10.1606	2.22154	8.33243	2208	0	NA	NA	40	MALE	Low	1.2	G2	Stage I	NO
TCGA.BP.4759.01	8.39111	10.6177	-0.184494	9.32235	5.4738	5.81561	6.61789	10.7778	-2.76672	9.34308	9.71869	5.58373	9.05038	9.58873	-1.18432	7.7189	2372	0	NA	NA	50	MALE	Normal	0.9	G2	Stage I	NO
TCGA.BP.4760.01	7.78387	12.5781	-3.20215	9.94283	6.55433	1.86505	3.74234	10.8488	-1.45665	9.34238	9.95985	4.90059	9.21457	9.68325	7.83309	7.68118	2361	0	NA	NA	69	MALE	Normal	0.6	G2	Stage I	NO
TCGA.BP.4761.01	9.68545	5.28609	6.83996	8.60059	5.04515	13.6615	7.90037	11.7137	3.46013	10.9407	11.2933	7.54288	10.4886	12.6718	10.4281	17.2356	182	0	NA	NA	57	MALE	Low	1.1	G4	Stage III	YES
TCGA.BP.4762.01	7.91242	11.0571	-3.20215	10.3457	7.32181	4.00992	5.23119	10.9438	0.168673	8.86912	9.81009	6.53007	9.02143	9.82571	5.13831	8.997	1343	1	NA	NA	42	MALE	Low	NA	G3	Stage I	NO
TCGA.BP.4763.01	7.4543	10.8537	-3.20215	10.3517	6.63122	10.6396	4.63705	10.952	0.682763	8.97864	9.21908	6.47072	9.37803	8.88124	3.63706	10.1784	1270	1	NA	NA	79	FEMALE	Low	0.8	G2	Stage I	NO
TCGA.BP.4765.01	8.19659	9.84353	-3.20215	10.3257	6.99292	4.16008	4.66648	10.7782	0.674639	9.91541	9.86595	6.28937	9.22609	10.2296	5.7536	9.38924	2184	0	NA	NA	43	MALE	Normal	1.3	G2	Stage I	NO
TCGA.BP.4766.01	8.26271	12.3361	-1.75662	10.0941	5.97779	4.84299	5.56463	10.8376	0.827994	9.61216	10.2089	6.34314	9.19364	10.1757	3.28743	8.45022	1462	0	NA	NA	43	FEMALE	Low	0.7	G3	Stage I	NO
TCGA.BP.4768.01	8.28217	11.4082	-3.20215	9.84333	5.40361	8.94357	4.70917	10.9606	1.84067	9.76604	10.7952	6.45889	9.42771	10.2158	0.966325	8.93118	400	0	NA	NA	72	FEMALE	Low	0.5	G2	Stage I	YES
TCGA.BP.4769.01	8.10959	11.0618	-3.20215	9.59814	5.31419	5.96245	4.59699	10.6267	-2.76672	9.37032	9.9112	6.15287	9.26746	9.83472	5.50855	8.90982	1876	0	NA	NA	63	MALE	Low	NA	G2	Stage I	NO
TCGA.BP.4770.01	9.87997	5.02794	6.34364	8.61292	8.13197	2.67434	7.81842	11.6706	1.82632	10.5316	10.2328	7.25025	10.0436	11.4842	9.92602	14.2646	329	1	NA	NA	73	FEMALE	Low	0.4	G4	Stage IV	YES
TCGA.BP.4771.01	8.9081	10.9158	0.872459	9.1128	7.50186	10.3188	6.72785	11.2188	5.37075	9.96576	11.0675	7.40119	9.55759	10.6834	8.62876	13.5274	162	1	NA	NA	62	MALE	Normal	0.8	G4	Stage IV	YES
TCGA.BP.4774.01	8.50574	10.5983	-0.461323	10.2176	5.748	5.39655	5.55749	10.8972	0.860381	10.1802	10.245	8.00118	9.2893	10.5205	5.73822	10.641	1885	0	NA	NA	57	FEMALE	Normal	1.2	G2	Stage I	NO
TCGA.BP.4775.01	8.16809	11.7931	-1.53731	10.3611	7.16639	4.43971	4.10257	10.6584	1.26978	9.93162	9.8189	6.79063	9.06882	10.2002	4.87185	9.20775	1843	0	NA	NA	55	FEMALE	Low	0.7	G2	Stage I	NO
TCGA.BP.4776.01	8.89998	9.54016	-3.20215	9.47137	6.55655	5.08625	5.52337	10.8388	3.9607	9.85765	10.4692	7.63034	9.34989	10.6052	5.63057	10.3868	411	0	NA	NA	52	MALE	Normal	0.6	G2	Stage I	NO
TCGA.BP.4777.01	8.30264	11.5664	-3.20215	9.96406	6.86467	7.6439	6.02572	10.9406	3.74266	8.80869	9.78126	5.78446	9.04637	10.2509	2.82506	9.01391	1731	0	NA	NA	46	MALE	Low	0.8	G3	Stage I	NO
TCGA.BP.4781.01	7.90861	10.9285	0.586749	9.95895	6.05425	10.3516	4.99526	10.8161	0.908635	9.25113	10.2247	6.93929	9.4259	10.0645	5.18662	11.5012	2080	0	NA	NA	78	MALE	Low	0.6	G3	Stage I	NO
TCGA.BP.4782.01	8.13648	10.8022	-1.44099	9.76114	6.23852	10.2827	5.17378	11.2011	2.25947	9.2921	10.5121	7.03887	9.00509	9.96155	3.08263	10.7358	354	0	NA	NA	55	FEMALE	Low	0.6	G2	Stage I	NO
TCGA.BP.4784.01	8.19669	11.0388	-3.20215	9.79598	6.45252	2.13055	4.74394	10.8461	-2.76672	9.38715	9.87266	7.13447	9.17801	9.72369	6.0375	8.6574	1854	0	NA	NA	67	FEMALE	Normal	0.8	G2	Stage I	NO
TCGA.BP.4787.01	8.59888	10.1078	1.21172	9.40057	6.09921	12.3184	5.79413	11.2994	0.474723	9.4953	10.9911	7.62833	9.57891	10.9174	4.01905	12.6588	480	1	NA	NA	59	FEMALE	Low	1.8	G4	Stage IV	YES
TCGA.BP.4789.01	7.96735	10.5192	-0.498198	10.1128	6.98959	3.928	3.97559	10.7479	-1.49828	9.08675	9.73601	5.86811	8.86591	9.48329	2.20221	8.26301	1489	0	NA	NA	48	MALE	Normal	0.8	G2	Stage I	NO
TCGA.BP.4790.01	7.64471	10.4821	-1.13996	10.0034	7.04492	4.58792	4.00323	10.8018	2.56049	9.27367	9.76915	6.46739	8.98415	9.73651	1.86008	8.54813	1111	1	NA	NA	76	MALE	Normal	0.6	G2	Stage I	NO
TCGA.BP.4795.01	8.19187	11.6131	-1.59957	9.99038	6.39506	1.86008	4.73606	10.7973	1.57054	9.29701	10.0994	6.70514	9.14886	9.88998	8.34617	9.25474	620	0	NA	NA	74	FEMALE	Low	0.9	G2	Stage I	YES
TCGA.BP.4797.01	7.70591	11.1411	0.639833	9.79768	5.78548	6.23072	5.47328	11.0639	1.48773	9.09106	9.89148	4.56584	8.97343	10.1629	3.0183	8.55778	1107	0	NA	NA	34	MALE	Normal	0.8	G3	Stage III	YES
TCGA.BP.4798.01	8.47064	10.0333	-0.299295	8.85308	7.15199	10.1	6.41428	11.2937	5.38723	10.0344	11.0249	6.19778	9.57271	10.5297	3.55868	11.4318	334	1	NA	NA	74	MALE	Low	0.6	G4	[Discrepancy]	YES
TCGA.BP.4799.01	6.69575	7.7266	1.67782	9.76955	7.11745	10.1745	3.154	10.6784	3.16323	9.76955	9.96876	6.26283	8.34176	9.09737	6.978	12.5342	1133	1	NA	NA	70	MALE	Normal	0.7	G3	Stage III	YES
TCGA.BP.4801.01	8.09734	10.9206	-3.20215	9.97146	5.99749	4.93117	4.52183	10.5012	2.22227	8.84597	9.92752	5.42869	9.01261	9.79618	3.32915	7.97357	1124	0	NA	NA	57	MALE	Low	1	G2	Stage I	NO
TCGA.BP.4803.01	7.68671	10.7119	2.05339	9.86435	5.9159	3.68153	4.59397	10.8147	2.98635	9.27527	10.0667	6.73361	9.28489	9.44653	2.17893	8.84619	204	0	NA	NA	79	MALE	Low	1	G3	Stage III	NO
TCGA.BP.4804.01	8.69983	9.4232	0.783031	9.42681	6.6492	10.6311	6.40963	10.9196	1.78298	9.47878	10.2894	7.09468	9.39526	10.4478	7.18673	12.985	1459	0	NA	NA	59	MALE	Low	1.1	G2	Stage I	NO
TCGA.BP.4807.01	7.94054	11.6415	0.461974	10.2058	6.65849	4.04706	4.19901	10.6025	0.461974	8.79295	9.85224	6.15895	8.81229	9.7281	4.94325	9.01103	211	0	NA	NA	42	MALE	Normal	0.7	G3	Stage I	NO
TCGA.BP.4959.01	8.07958	11.4752	-3.20215	10.1532	6.36379	8.18375	4.60219	10.976	2.51136	8.63608	10.1183	5.72518	9.08294	9.908	2.66335	8.87113	2660	0	NA	NA	49	MALE	Low	0.9	G3	Stage I	NO
TCGA.BP.4960.01	9.2889	8.40375	-1.04536	9.15798	6.72281	8.26753	6.20305	11.4286	2.12453	10.3861	10.8779	7.58762	9.68845	11.3565	5.95462	12.3137	2172	0	NA	NA	46	MALE	Low	1.3	G3	Stage II	YES
TCGA.BP.4961.01	8.1703	10.6015	-3.20215	10.0912	6.18936	5.04093	3.70092	10.8873	0.134086	9.15577	10.0937	6.0578	9.24262	9.82932	4.26337	8.60437	1935	0	NA	NA	47	MALE	Low	NA	G2	Stage I	NO
TCGA.BP.4962.01	8.44146	11.144	-1.42103	9.84153	5.85499	9.33377	5.3602	11.0578	0.900811	8.84216	9.95174	5.60118	9.74252	10.6613	3.27927	9.69964	1785	0	NA	NA	58	MALE	Low	1.4	G2	Stage II	NO
TCGA.BP.4963.01	8.38038	11.4732	0.129304	9.84693	6.59414	10.7117	6.61031	11.2056	1.35158	9.74882	10.2172	6.06004	9.3573	10.0664	5.21672	11.4257	1834	0	NA	NA	63	MALE	Low	0.8	G3	Stage I	NO
TCGA.BP.4964.01	8.23843	10.8845	-1.62431	10.1828	7.03041	7.77664	5.3816	10.9478	1.18314	9.79207	9.79207	6.43775	9.3566	9.86916	5.32997	10.485	1862	0	NA	NA	54	FEMALE	Low	0.9	G2	Stage I	YES
TCGA.BP.4965.01	7.9805	11.7038	-3.20215	10.5155	6.10915	5.90533	5.19289	10.4722	-1.10029	8.98255	9.86225	5.40126	8.80127	9.57261	0.707029	7.43352	1871	0	NA	NA	46	MALE	Normal	0.8	G2	Stage I	NO
TCGA.BP.4967.01	7.99074	11.1861	-3.20215	9.86505	6.64475	8.97233	6.0376	10.8263	1.69054	9.67013	10.4412	6.70534	9.27257	10.8959	4.49792	10.4165	205	0	NA	NA	76	MALE	Low	1	G2	Stage III	YES
TCGA.BP.4968.01	9.04978	11.2073	-3.20215	10.0774	6.36369	5.25808	6.65425	11.0399	2.15116	9.71108	10.1355	6.68434	9.45635	10.7236	4.62072	9.41554	1746	0	NA	NA	40	MALE	Low	1.3	G3	Stage I	YES
TCGA.BP.4969.01	8.39642	11.7657	-3.20215	9.77576	6.37482	5.47962	5.60731	10.786	1.32311	10.5758	10.7972	8.53441	9.58833	10.9467	3.7826	9.84943	1794	0	NA	NA	63	FEMALE	Normal	1.2	G2	Stage I	NO
TCGA.BP.4970.01	8.20622	11.212	-3.20215	10.2226	5.94629	5.59169	4.50836	10.5036	0.262478	9.14335	10.369	5.73741	9.05499	9.82291	3.58449	8.39418	433	0	NA	NA	44	MALE	Normal	1.2	G3	Stage III	YES
TCGA.BP.4971.01	8.84507	8.27174	-1.3449	9.52094	7.76117	6.17882	7.18482	11.275	2.56212	10.6432	10.7852	8.96061	9.61887	11.1633	8.20211	13.2187	1487	0	NA	NA	40	MALE	Low	1	G3	Stage III	YES
TCGA.BP.4972.01	7.98542	11.1954	-2.0778	10.2375	7.24623	4.53675	4.37258	10.6538	1.82902	9.31924	9.76634	5.79861	9.01151	9.68525	3.53676	8.50723	1502	0	NA	NA	43	FEMALE	Normal	1	G3	Stage III	NO
TCGA.BP.4973.01	8.35721	11.4276	0.172261	10.1677	6.28603	4.69588	4.54728	10.951	1.63171	10.1881	10.3719	6.67142	9.37873	9.94464	3.38173	9.20789	1384	0	NA	NA	47	MALE	Normal	1	G3	Stage III	NO
TCGA.BP.4974.01	8.37105	9.94814	-3.20215	9.94474	7.94777	5.58281	5.26209	11.2268	1.2213	10.2623	10.3044	7.14816	9.68625	10.2781	5.14941	10.4073	211	1	NA	NA	58	MALE	Low	1.2	G4	Stage IV	YES
TCGA.BP.4975.01	7.96504	11.124	-0.388241	10.3811	6.77509	4.88488	5.06194	10.5901	-0.973056	9.31974	9.9084	5.72722	8.99267	9.54016	4.56604	9.14875	1433	0	NA	NA	40	MALE	Normal	1	G3	Stage I	NO
TCGA.BP.4976.01	7.97126	12.3956	-1.99216	10.4033	5.60077	2.70876	5.63965	10.8742	0.00838781	9.10638	9.74983	4.23716	9.23952	9.75864	2.33025	6.43698	1632	0	NA	NA	77	MALE	Low	1.1	G3	Stage I	NO
TCGA.BP.4977.01	8.53361	10.9061	0.633918	10.3798	6.09992	6.89705	6.52199	11.2428	1.48203	9.96396	10.0897	7.87015	8.89137	10.1178	4.63393	10.9997	454	0	NA	NA	57	MALE	Normal	1.3	G3	Stage I	NO
TCGA.BP.4981.01	9.38605	9.71018	1.86021	9.70217	6.16138	5.93552	4.54478	11.0525	1.63779	10.275	10.9062	9.04006	9.61036	10.8144	5.46224	11.9834	1097	1	NA	NA	75	FEMALE	Normal	1.5	G3	Stage III	NO
TCGA.BP.4982.01	7.82164	11.1256	-3.20215	10.3786	6.40315	4.53017	4.94449	10.7036	1.27388	9.45214	9.7241	6.27418	9.16529	9.64109	3.56335	8.36789	1014	0	NA	NA	42	MALE	Low	1.1	G3	Stage I	NO
TCGA.BP.4983.01	10.1534	6.69747	3.34223	8.42411	7.93522	11.3759	8.37195	11.3078	4.29334	9.6436	10.1526	6.37958	10.22	11.1467	11.3351	15.8584	1413	0	NA	NA	67	FEMALE	Low	1.2	G4	Stage III	NO
TCGA.BP.4985.01	8.61272	6.96631	5.02774	9.61987	7.20908	5.48095	5.66056	11.795	2.88334	10.0012	10.1377	7.90921	10.3437	10.2625	8.2298	13.6123	952	1	NA	NA	72	MALE	Normal	0.8	G4	Stage III	YES
TCGA.BP.4986.01	8.25258	11.0655	-3.20215	10.1102	6.62758	10.8842	5.32618	11.1023	2.21255	9.66102	10.2346	8.19157	9.73611	10.2062	6.98163	12.2173	785	0	NA	NA	75	MALE	Low	0.7	G3	Stage I	YES
TCGA.BP.4987.01	7.99957	11.4824	-3.20215	10.1876	6.26324	4.52433	4.94955	10.7552	-1.68488	9.45955	9.87757	5.69807	9.1713	9.9092	2.70714	7.7776	1124	0	NA	NA	41	FEMALE	Low	1.3	G2	Stage I	NO
TCGA.BP.4988.01	9.45595	8.29592	1.20426	9.2906	8.32942	7.77714	7.24059	11.6328	3.13028	10.7195	11.7841	8.50152	10.1255	11.4007	9.58703	14.7626	828	1	NA	NA	72	MALE	Low	1.1	G2	Stage I	YES
TCGA.BP.4989.01	8.59999	10.1314	-3.20215	9.88948	7.17586	9.03084	6.53806	10.927	3.06931	10.5291	10.5922	8.6875	10.4261	10.759	6.57565	12.4905	118	0	NA	NA	58	MALE	Low	1.5	G3	Stage III	YES
TCGA.BP.4991.01	7.94737	10.6321	-1.91802	10.2231	6.79244	4.4739	4.78883	10.8193	2.08163	9.61496	9.82901	6.82443	9.14836	9.8155	3.80951	9.11721	1413	0	NA	NA	54	MALE	Low	0.8	G2	Stage I	NO
TCGA.BP.4992.01	9.93323	9.69356	1.76631	9.38695	7.83248	6.15865	6.31135	11.196	3.61436	10.781	11.5575	8.92423	10.4696	12.5203	7.29615	13.3976	501	0	NA	NA	66	MALE	Low	1.2	G4	Stage I	NO
TCGA.BP.4993.01	8.31909	10.5927	-3.20215	9.66122	5.69604	4.08892	4.61687	10.6263	-0.337266	9.16048	10.3544	5.39061	9.20275	10.0008	4.08892	8.0179	177	0	NA	NA	58	MALE	Low	1.2	G3	Stage I	NO
TCGA.BP.4994.01	7.82505	10.1684	-0.912854	10.301	5.43565	6.34435	2.67191	11.2817	-0.328003	9.42851	10.3209	6.7764	9.40157	10.5278	2.33492	9.01834	1308	0	NA	NA	54	MALE	Low	1.3	G3	Stage I	NO
TCGA.BP.4995.01	7.61968	10.6401	-3.20215	10.3314	5.29583	6.96782	3.6826	11.0671	-0.348153	9.48268	10.0614	6.07587	9.14045	10.1384	0.874314	7.99132	1371	0	NA	NA	68	MALE	Low	0.8	G3	Stage I	YES
TCGA.BP.4998.01	8.41368	10.2132	-3.20215	9.79838	7.35019	4.5453	5.17953	10.9114	1.90597	9.67564	10.3241	7.3528	9.21527	10.1892	6.03202	10.1293	932	0	NA	NA	49	MALE	Low	1	G3	Stage I	NO
TCGA.BP.4999.01	7.67395	10.4829	-3.20215	10.2803	5.63526	3.39707	4.37248	10.5902	1.43361	9.48459	9.85695	6.348	9.32115	9.7246	3.24094	7.8974	1266	0	NA	NA	56	MALE	Normal	0.8	G2	Stage I	NO
TCGA.BP.5000.01	8.94999	10.4419	2.31537	9.77636	6.4334	8.79115	6.32734	10.9451	2.55639	9.72169	10.6443	6.73825	9.47157	10.4948	6.05567	12.1037	563	0	NA	NA	40	MALE	Normal	0.8	G3	Stage I	NO
TCGA.BP.5001.01	8.89237	12.0742	-3.20215	9.63148	5.99973	5.25531	5.70123	11.2756	2.15839	10.5698	10.9156	7.33389	9.73751	11.1556	5.6889	9.71419	1177	0	NA	NA	43	FEMALE	Low	0.8	G2	Stage I	NO
TCGA.BP.5004.01	7.99014	11.0378	-1.93338	10.389	5.60598	8.79135	5.4249	11.0038	0.388698	9.48729	10.0203	6.26648	9.2286	9.86205	4.25663	9.96871	1126	0	NA	NA	53	MALE	Low	NA	G3	Stage I	NO
TCGA.BP.5006.01	8.34778	10.7102	-0.645127	10.4706	6.23143	4.65868	5.40843	10.9241	-0.645127	9.20115	9.93983	5.82813	9.09296	10.1387	4.26179	9.04959	840	0	NA	NA	61	MALE	Low	0.6	G2	Stage I	YES
TCGA.BP.5007.01	8.46673	11.1172	-3.20215	9.95485	6.53877	5.29409	5.09479	10.791	1.39924	9.89559	10.2498	5.93145	9.28499	10.1246	3.79161	8.73621	1140	0	NA	NA	45	MALE	Normal	0.7	G2	Stage II	YES
TCGA.BP.5008.01	8.05539	9.99519	-3.20215	9.95435	7.39445	2.84763	4.65868	10.6967	-0.152424	9.54627	9.92352	6.10185	9.31584	9.97987	4.28503	8.54118	1071	0	NA	NA	46	MALE	Low	1	G2	Stage I	NO
TCGA.BP.5009.01	8.59898	10.8514	-1.41332	9.71569	6.71574	6.81999	5.83362	11.2955	3.28687	10.0174	10.3861	7.29112	9.59063	10.6682	4.04579	10.3876	1092	1	NA	NA	52	MALE	Low	0.8	G3	Stage I	NO
TCGA.BP.5010.01	8.83765	8.48889	0.854639	8.89908	7.49854	9.0576	6.43846	11.0906	1.85459	9.97276	10.877	7.43961	9.53175	10.8001	5.88438	12.9177	878	1	NA	NA	63	MALE	Low	1	G4	Stage III	YES
TCGA.BP.5168.01	7.97036	10.7174	-3.20215	9.91521	5.12987	3.39291	4.71488	10.6589	0.392928	9.07473	9.91391	4.91289	9.2311	9.72239	1.3929	6.63112	1463	1	NA	NA	75	MALE	Low	1.1	G2	Stage I	NO
TCGA.BP.5169.01	9.6423	7.54288	6.49368	8.52589	7.15028	9.67574	7.27431	11.7099	2.78322	10.3523	11.4614	7.67938	10.0936	11.2999	8.88786	15.4957	193	0	NA	NA	70	MALE	Low	1.2	G4	Stage I	YES
TCGA.BP.5170.01	8.61282	10.0252	-3.20215	9.55438	5.31019	5.48975	4.91237	10.6107	2.63552	9.32205	10.1175	6.61455	9.46456	9.6425	3.84205	8.96034	2412	0	NA	NA	55	MALE	Normal	1.1	G2	Stage I	NO
TCGA.BP.5173.01	8.55086	12.6092	-1.44769	9.4249	6.59121	4.04409	6.35367	10.997	2.25269	9.29711	10.1921	6.53583	9.14936	10.0817	1.87422	8.10796	62	1	NA	NA	75	MALE	Low	0.5	G2	Stage I	NO
TCGA.BP.5174.01	9.04537	11.6392	-3.20215	9.94564	5.92576	9.99779	5.61026	10.8401	-2.76672	9.57471	11.1214	5.19843	9.2897	10.206	3.46155	9.66115	2257	0	NA	NA	45	FEMALE	Low	0.6	G2	Stage I	NO
TCGA.BP.5175.01	9.4915	9.17511	-3.20215	8.67377	7.20284	11.6537	7.79713	11.5899	2.48393	9.85324	11.0136	6.93607	10.4562	12.0119	3.31408	12.084	932	0	NA	NA	60	MALE	Low	1.2	G3	Stage I	NO
TCGA.BP.5176.01	9.006	11.1797	2.37938	9.79888	6.2682	7.09368	5.5484	10.6409	1.83888	9.09276	10.2131	5.22431	9.04828	10.0751	1.70127	9.35835	1590	1	NA	NA	78	FEMALE	Normal	0.7	G2	Stage I	NO
TCGA.BP.5177.01	8.37185	10.2513	-3.20215	9.57541	6.25767	5.56259	5.32936	10.809	1.65573	9.21898	10.1555	5.71866	9.2943	9.97176	4.99805	9.12786	293	0	NA	NA	46	FEMALE	Low	0.9	G3	Stage I	NO
TCGA.BP.5178.01	9.1721	7.65235	3.00852	9.22108	6.2604	11.2524	6.41236	11.5428	2.34558	10.0291	10.7148	6.05912	9.74432	10.7005	7.31135	13.7021	1912	1	NA	NA	71	MALE	Low	0.7	G4	Stage IV	YES
TCGA.BP.5180.01	8.58996	11.0226	-3.20215	9.71989	5.54452	9.48579	6.26567	11.0726	2.65918	9.86806	10.4987	6.75016	9.12221	9.77586	3.94867	10.2753	2263	0	NA	NA	53	MALE	Low	0.8	G2	Stage I	NO
TCGA.BP.5181.01	8.09062	11.556	-3.20215	10.1938	6.42571	3.14031	5.32854	10.3771	0.877249	9.43952	10.2256	5.63098	9.1147	9.75874	2.14038	7.36817	1495	0	NA	NA	58	FEMALE	Low	1.4	G2	Stage I	NO
TCGA.BP.5182.01	8.47656	11.3627	-3.20215	9.7307	5.81011	7.03131	4.7512	10.6948	1.52882	8.88936	10.3469	6.26962	9.05679	10.0388	4.66274	9.24791	1165	0	NA	NA	56	MALE	Normal	0.3	G3	Stage I	YES
TCGA.BP.5183.01	8.66465	10.9923	-0.0716905	10.2055	6.58647	6.36288	5.45181	11.1081	2.38761	9.4962	10.6536	5.87981	9.70137	9.99899	3.25012	9.66528	1291	0	NA	NA	57	MALE	Normal	0.7	G3	Stage III	NO
TCGA.BP.5184.01	8.07175	10.5705	0.427976	10.1353	6.7009	3.48683	4.76945	10.5447	1.42799	8.93706	9.83162	5.21795	8.92904	9.74612	0.427976	7.62738	1133	0	NA	NA	54	MALE	Low	NA	G3	Stage I	NO
TCGA.BP.5185.01	9.26396	9.29741	0.942067	8.99457	5.87279	4.18994	6.57141	10.6407	1.52694	9.67333	10.894	7.28417	9.46756	10.8023	2.74938	10.02	1132	0	NA	NA	56	MALE	Low	0.7	G3	Stage I	NO
TCGA.BP.5186.01	8.33534	12.0856	-3.20215	10.3933	6.62041	2.57603	5.01042	10.6201	0.991047	9.20616	10.1463	5.2866	8.90099	9.91391	2.10656	6.9258	693	0	NA	NA	50	FEMALE	Low	0.9	G2	Stage I	YES
TCGA.BP.5187.01	7.97939	9.97417	-0.459422	10.0971	5.47134	5.82599	4.50356	10.8369	-0.459422	8.53211	9.63328	4.87144	9.71178	9.09516	3.86247	8.68192	406	0	NA	NA	54	MALE	Low	1.3	G2	Stage I	NO
TCGA.BP.5189.01	7.92688	10.6312	-1.06877	10.0995	6.65909	5.6993	4.55625	11.0155	1.10118	9.36421	10.2137	6.32988	9.06942	9.54727	3.78914	9.39295	822	1	NA	NA	60	MALE	Low	0.6	G4	Stage I	NO
TCGA.BP.5190.01	8.91431	10.1502	2.05228	10.2426	6.60344	4.30857	5.02001	10.907	0.882343	9.22329	10.2976	4.55468	9.38314	9.92392	0.882343	8.34527	1011	0	NA	NA	61	MALE	Low	1.2	G3	Stage I	NO
TCGA.BP.5191.01	9.0599	8.54845	0.534394	8.5288	5.89201	11.4922	6.90037	11.2135	3.44124	9.50021	10.417	6.46304	9.74142	10.9067	0.534394	11.2519	967	0	NA	NA	79	MALE	Low	0.7	G2	Stage III	YES
TCGA.BP.5192.01	8.12594	11.6577	-1.60886	10.3067	5.41354	2.85059	4.38348	10.6436	-2.76672	9.2928	10.5479	4.12997	8.77381	9.8185	1.85064	6.49107	714	0	NA	NA	59	MALE	Normal	0.8	G2	Stage I	NO
TCGA.BP.5194.01	7.98492	10.7078	-1.84311	10.3386	5.78619	3.47877	5.0813	10.802	-0.843326	8.82131	9.43762	5.07564	9.01171	9.28609	1.96413	7.23112	408	0	NA	NA	39	MALE	Normal	1.5	G2	Stage I	NO
TCGA.BP.5195.01	8.15505	10.0967	1.73387	9.88558	6.36024	4.16683	4.41187	10.8608	2.21923	9.09316	10.1814	6.23892	9.17431	9.65571	4.78697	9.72392	749	0	NA	NA	75	MALE	Low	1.2	G2	Stage I	NO
TCGA.BP.5196.01	8.57051	9.40728	0.272913	9.46596	6.18774	12.2903	6.17842	11.3895	2.00983	9.86345	10.7744	7.64772	9.95234	10.5192	8.9083	14.0695	1018	0	NA	NA	53	MALE	Low	1.3	G2	Stage I	NO
TCGA.BP.5198.01	8.78143	9.47557	2.5891	9.56209	6.65526	9.10588	6.75288	10.9753	2.49607	10.0165	10.1088	7.50598	9.52354	10.2231	5.74902	12.7035	603	0	NA	NA	72	MALE	Low	1.8	G3	Stage III	YES
TCGA.BP.5199.01	8.5677	8.63728	-3.20215	9.48379	7.22267	5.60169	6.58202	10.8277	4.65057	9.85434	10.4518	7.44424	9.51393	10.7497	6.03649	11.0872	1355	0	NA	NA	58	MALE	Low	NA	G4	Stage II	YES
TCGA.BP.5200.01	8.18806	11.2531	-3.20215	10.3981	6.3398	5.46296	4.40045	10.7823	1.09664	9.27658	10.2901	5.78354	9.36812	10.0786	3.65121	8.50511	1063	0	NA	NA	44	MALE	Low	1.6	G4	Stage II	NO
TCGA.BP.5201.01	8.53933	11.0496	0.635397	9.9133	6.31489	7.52117	6.28724	10.7899	1.80539	9.86425	10.4671	7.01045	9.52264	10.3402	1.63541	10.1042	951	0	NA	NA	63	MALE	Low	1.2	G4	Stage IV	YES
TCGA.BP.5202.01	8.35681	10.2028	1.42209	10.1815	6.45677	3.64452	4.81701	10.7269	1.95268	9.04818	10.1295	4.89522	9.19103	9.75503	2.15912	8.34192	29	0	NA	NA	75	MALE	Low	0.7	G2	Stage III	NO
TCGA.CJ.4634.01	8.19759	11.4412	-3.20215	10.3176	6.70362	4.54092	4.93664	10.8057	-2.76672	9.4232	10.1908	5.88418	9.21377	9.9136	3.79676	8.35655	3498	0	NA	NA	60	FEMALE	Normal	1.1	G2	Stage I	NO
TCGA.CJ.4635.01	8.11581	11.49	-1.00049	9.78406	6.83229	5.59934	5.89506	10.7689	1.32129	11.323	10.2609	6.23781	9.39606	10.4294	5.80675	10.0179	1416	0	NA	NA	48	MALE	Normal	0.8	G3	Stage I	NO
TCGA.CJ.4636.01	8.4569	11.0992	-3.20215	9.60024	6.6909	10.5617	6.98012	11.3795	1.87626	9.60415	10.4225	7.72118	9.38404	10.2021	5.92688	11.8311	1924	0	NA	NA	51	MALE	Normal	0.8	G3	Stage III	YES
TCGA.CJ.4637.01	9.06641	10.0101	-0.210901	9.39736	7.5836	11.347	7.19559	11.6049	4.67178	10.0447	10.7796	6.90642	9.34759	10.5953	7.94395	13.5134	2227	1	NA	NA	52	FEMALE	Low	0.8	G4	Stage IV	NO
TCGA.CJ.4638.01	9.13534	10.5144	-0.52098	9.97176	6.73633	11.546	7.21452	11.4779	2.28626	10.8734	11.2052	7.71334	9.54908	11.0587	7.01035	13.4311	431	1	NA	NA	46	FEMALE	Low	0.7	G4	Stage IV	YES
TCGA.CJ.4639.01	8.07857	11.5829	-3.20215	10.4064	6.81202	4.10797	4.22252	10.6958	1.15381	9.51573	9.82621	4.95698	9.0087	9.79137	2.96121	7.49393	3229	0	3229	0	49	FEMALE	Normal	1.1	G2	Stage II	NO
TCGA.CJ.4640.01	7.8355	11.9543	-3.20215	10.2024	6.31276	6.77731	6.09566	10.3447	0.795502	9.10568	10.0219	6.02572	9.00489	9.69516	2.64353	8.59342	3480	0	3480	0	49	MALE	Normal	0.7	G4	Stage III	NO
TCGA.CJ.4641.01	8.52158	11.3669	0.281673	10.0575	7.00501	7.46818	5.92098	11.2816	2.60355	9.44733	10.5228	6.7223	9.42801	10.2971	7.74107	11.5971	1661	1	NA	NA	55	FEMALE	Normal	0.6	G4	Stage IV	NO
TCGA.CJ.4642.01	8.99708	7.6226	5.1897	8.7257	3.01395	4.45268	5.8678	10.6751	-2.76672	7.51162	11.4069	6.18967	8.59568	8.07717	5.8678	10.6666	3205	0	3205	0	47	MALE	Low	NA	G2	Stage II	NO
TCGA.CJ.4643.01	8.10959	11.3788	-3.20215	10.0925	5.72926	4.62311	4.82301	10.849	0.45316	9.58632	10.239	6.20802	8.98746	9.89248	4.28608	8.4019	1793	0	NA	NA	67	FEMALE	Low	0.8	G3	Stage II	NO
TCGA.CJ.4644.01	8.3534	11.958	-0.381094	10.1675	5.99374	4.20365	4.64111	10.3802	2.07817	9.02283	9.99919	4.17486	8.92023	9.81099	-0.381094	6.57427	336	1	NA	NA	48	FEMALE	Low	0.9	G3	Stage IV	NO
TCGA.CJ.4868.01	8.93115	9.37713	6.06633	9.27878	7.20888	9.42661	7.69636	10.9777	3.29194	9.62517	10.2937	7.00058	9.34999	10.5257	8.39713	14.215	646	1	NA	NA	42	MALE		0.8	G3	Stage IV	YES
TCGA.CJ.4869.01	8.99728	11.0868	-1.51326	9.67323	5.7533	10.6181	6.25969	10.9131	2.57393	9.20756	10.9841	5.9784	9.5647	10.5012	4.92942	11.026	2554	0	NA	NA	49	MALE	Normal	0.9	G2	Stage III	YES
TCGA.CJ.4870.01	8.19318	10.9776	-3.20215	9.87787	6.12061	3.42945	4.65182	10.557	-1.1554	9.08765	10.0386	4.54488	8.85709	9.80809	0.844531	6.53406	1498	0	NA	NA	58	FEMALE	Normal	0.7	G2	Stage III	NO
TCGA.CJ.4871.01	7.91222	10.9483	0.939481	10.2189	6.73653	5.63995	5.15486	11.0877	0.2025	9.31023	10.1742	6.29707	9.26055	10.0412	2.61763	9.42277	2423	0	NA	NA	63	MALE	Low	0.9	G4	Stage IV	NO
TCGA.CJ.4872.01	7.90861	9.9117	1.03085	9.80178	7.38489	7.49694	6.46698	11.5075	0.294043	9.54978	10.4276	6.34435	9.26165	9.85304	4.29397	11.0655	326	0	NA	NA	51	MALE	Normal	0.7	G4	Stage I	YES
TCGA.CJ.4873.01	9.0615	9.727	2.73605	9.34929	5.9532	11.0219	7.08703	11.4939	-0.585877	10.2477	11.4278	8.04294	9.82031	11.4392	8.21816	14.2421	2259	0	NA	NA	85	FEMALE	Normal	0.7	G3	Stage III	YES
TCGA.CJ.4874.01	8.06934	11.5131	-3.20215	10.6331	5.88255	4.10617	4.63976	10.814	2.25209	8.75126	9.66532	4.13663	8.58364	9.5657	0.136569	6.1459	2283	0	NA	NA	73	FEMALE	Normal	0.9	G3	Stage I	NO
TCGA.CJ.4875.01	8.82332	10.8895	1.40379	9.99989	6.27165	5.01259	6.60283	11.0775	0.0818395	10.1344	10.6258	8.20422	9.71839	10.6152	2.78218	10.4424	3554	1	531	1	67	MALE	Low	0.7	G3	Stage IV	NO
TCGA.CJ.4876.01	8.81761	11.1273	-3.20215	10.3207	6.35164	5.47594	5.39338	10.8721	1.02965	9.82091	10.783	6.98435	9.28809	10.6492	3.79525	9.36618	1955	0	NA	NA	57	MALE	Low	0.7	G3	Stage II	NO
TCGA.CJ.4878.01	8.44607	10.9605	-3.20215	10.3514	9.18863	4.21904	5.60904	10.804	0.174714	9.87677	10.5583	7.64189	9.0091	10.6478	3.75963	9.96305	2186	0	NA	NA	71	FEMALE	Normal	0.9	G2	Stage III	NO
TCGA.CJ.4881.01	8.84346	8.91371	4.3071	9.34348	7.6224	12.2062	6.75117	11.5021	3.09559	10.1468	10.9663	8.07928	10.3964	11.3223	6.94564	15.1027	2014	0	NA	NA	41	MALE	Normal	0.8	G3	Stage III	NO
TCGA.CJ.4882.01	8.93305	8.62084	2.57159	9.36742	7.24713	9.68124	6.64748	11.5062	4.20903	10.0108	11.0881	7.77804	9.88848	10.7454	6.92518	13.8898	1883	0	NA	NA	57	MALE	Low	0.7	G3	Stage III	YES
TCGA.CJ.4884.01	8.53692	12.9084	1.29166	9.98818	7.12097	11.5155	5.62302	11.5112	0.806205	9.5665	10.4099	5.85936	9.41949	10.664	3.84194	11.1262	1759	0	NA	NA	72	FEMALE	Normal	0.7	G3	Stage III	NO
TCGA.CJ.4885.01	7.91273	11.8257	-3.20215	10.9055	5.02475	5.05587	3.53024	10.711	1.50128	9.0616	9.80559	4.45539	9.60775	9.90319	2.30864	6.8228	3451	0	NA	NA	64	MALE	Low	0.8	G3	Stage IV	NO
TCGA.CJ.4886.01	8.12625	11.4099	-3.20215	10.3881	6.27945	5.36112	5.16823	10.6751	1.17781	9.00229	9.86615	5.95046	9.12141	9.84503	3.95048	8.53256	1952	0	NA	NA	42	FEMALE	Normal	NA	G3	Stage I	NO
TCGA.CJ.4887.01	8.65312	10.8837	0.828151	9.60455	6.83936	9.74031	6.48832	10.8418	2.28758	9.45114	10.5111	6.33595	9.38564	10.2232	2.41306	10.8884	932	1	NA	NA	48	MALE	Normal	0.9	G3	Stage IV	NO
TCGA.CJ.4888.01	8.69222	9.90139	6.15449	9.32045	7.45912	9.17661	6.16818	11.0313	4.45048	9.52004	10.7475	7.08874	9.45695	10.4177	6.22423	13.447	1567	1	NA	NA	59	MALE	Low	0.7	G4	Stage IV	NO
TCGA.CJ.4889.01	8.32912	10.4684	-3.20215	9.79548	6.27023	4.84671	4.96668	10.8557	-0.562729	9.3554	10.2914	6.16199	9.0576	10.0209	5.24464	9.08165	1946	0	NA	NA	63	FEMALE	Normal	0.9	G4	Stage I	YES
TCGA.CJ.4890.01	8.24897	8.30916	3.8959	9.36121	6.95038	9.51062	6.65182	11.1228	2.78047	9.0607	10.3226	7.02134	9.32736	10.1496	5.49312	13.0629	3519	0	70	1	72	MALE	Low	0.7	G4	Stage IV	YES
TCGA.CJ.4891.01	9.60935	6.58414	4.92002	8.41538	7.22861	11.8223	5.86333	11.0433	4.06763	10.19	10.9256	7.36467	9.85554	11.1421	8.8136	15.6629	819	1	NA	NA	57	FEMALE	Low	0.7	G4	Stage III	YES
TCGA.CJ.4892.01	8.48969	11.6235	-3.20215	10.3572	6.5611	4.63175	5.50998	10.9523	2.1292	9.66192	10.4323	6.64213	9.61566	10.4323	3.49848	8.76582	1521	0	NA	NA	65	FEMALE	Normal	0.8	G2	Stage I	YES
TCGA.CJ.4893.01	8.06542	12.4369	-3.20215	10.5369	6.06379	3.46547	3.83221	10.8333	1.46544	9.13243	10.015	5.05041	8.63097	9.59994	2.20245	6.68127	750	0	NA	NA	76	FEMALE	Normal	0.9	G3	Stage I	NO
TCGA.CJ.4894.01	8.36533	11.5803	-3.20215	10.4899	5.72223	6.2527	5.56147	10.924	3.02616	9.39075	10.3153	6.43765	9.34088	10.0516	2.84182	8.72802	841	1	NA	NA	58	MALE	Low	0.8	G3	Stage III	YES
TCGA.CJ.4895.01	8.51436	10.0843	6.9912	9.57461	7.13658	10.0709	5.82355	11.1455	4.00078	9.52925	10.4217	6.73381	9.48749	10.1989	9.58022	14.3814	1200	1	NA	NA	62	MALE	Low	0.9	G4	Stage IV	NO
TCGA.CJ.4897.01	7.99877	12.8606	-1.91421	10.4828	5.60945	4.5453	4.46093	10.7764	1.08591	8.82402	10.0796	5.20901	8.91722	9.87546	1.78633	7.03047	3341	0	1423	1	79	FEMALE	Normal	0.9	G3	Stage III	NO
TCGA.CJ.4899.01	8.18224	10.4013	-3.20215	10.141	6.47012	4.09347	5.54401	10.7371	0.946626	9.45214	9.98277	6.17882	9.34258	9.91531	6.36804	9.30292	1528	0	NA	NA	42	MALE	Normal	0.7	G2	Stage I	NO
TCGA.CJ.4900.01	9.06481	10.1094	5.37699	9.4242	6.80112	10.4768	6.82301	11.1837	3.39521	10.1554	11.0605	7.33358	9.38615	11.1703	8.69713	14.4353	1714	1	NA	NA	69	FEMALE	Low	0.9	G4	Stage IV	YES
TCGA.CJ.4901.01	8.84968	8.95961	1.1028	9.29661	7.34314	4.27273	6.38292	11.1511	4.61375	9.32395	10.5618	6.98264	9.1129	10.7127	7.63888	11.6135	1450	0	NA	NA	47	MALE	Low	0.9	G3	Stage III	NO
TCGA.CJ.4902.01	8.50714	9.70868	-3.20215	9.46736	7.18351	4.97855	5.77041	11.0245	2.96573	9.99609	10.3167	7.03796	9.21367	10.5829	5.04103	10.0266	1520	0	NA	NA	61	MALE	Normal	1	G3	Stage III	NO
TCGA.CJ.4903.01	8.40284	10.7577	1.10558	9.9125	5.52705	5.03969	4.37248	11.1057	1.10558	9.09106	10.3206	6.17598	9.40147	10.1862	5.14376	9.60124	1559	0	NA	NA	50	MALE	Normal	0.9	G3	Stage I	NO
TCGA.CJ.4904.01	8.10286	11.4421	-3.20215	10.3836	5.58434	3.18233	4.28619	10.6195	1.63792	8.88425	9.95385	4.45968	9.37323	9.87436	1.37491	6.33702	3302	0	278	1	60	FEMALE	Normal	0.9	G3	Stage IV	YES
TCGA.CJ.4905.01	8.05559	11.3367	1.71577	9.97136	6.64859	4.08913	4.68124	10.6059	3.50425	9.115	10.1139	5.2159	9.37132	9.68775	3.0111	8.6135	1496	0	NA	NA	62	FEMALE	Normal	0.9	G2	Stage I	NO
TCGA.CJ.4907.01	8.38158	11.6585	-0.670906	10.1902	5.88367	7.57455	4.77183	10.9362	2.02953	9.20476	10.2397	6.41651	9.20786	9.99879	4.75535	9.93536	1499	0	NA	NA	58	MALE	Low	1	G3	Stage III	NO
TCGA.CJ.4908.01	8.30153	10.4202	-1.70565	9.9074	7.09539	5.47441	5.33274	10.837	2.38201	9.74412	10.1886	6.71796	9.43592	10.2163	4.15247	9.80479	1531	0	NA	NA	38	MALE	Normal	NA	G2	Stage I	NO
TCGA.CJ.4912.01	9.17781	10.9613	0.233928	9.45785	5.86323	11.4524	5.18148	11.808	2.69329	10.4633	11.0647	6.79608	10.1003	10.9584	5.23386	12.0501	1657	0	NA	NA	61	MALE		0.9	G3	Stage II	NO
TCGA.CJ.4916.01	8.71838	10.3908	-1.54239	9.9056	6.67667	5.27768	5.67402	10.8559	5.01207	9.89679	10.3648	6.95583	9.22649	10.2224	4.3882	9.97115	1373	0	NA	NA	69	FEMALE		0.9	G3	Stage III	NO
TCGA.CJ.4918.01	8.25248	9.61947	-0.272885	9.62327	7.1106	7.56299	5.373	10.8952	2.72696	9.4968	10.0878	6.0849	9.38334	9.94424	1.89684	9.95779	93	1	NA	NA	64	MALE	Normal	0.9	G4	Stage IV	YES
TCGA.CJ.4920.01	8.64089	10.2637	1.10485	9.86305	7.17948	9.63939	6.52694	11.1164	2.10484	10.3366	10.5066	7.06225	9.71218	10.5044	6.22585	12.5719	139	1	NA	NA	64	FEMALE	Normal	0.9	G2	Stage I	NO
TCGA.CJ.4923.01	9.32305	9.03495	4.66461	9.27978	6.98657	9.18522	7.57646	11.4689	3.49467	10.1349	11.0506	7.35441	9.74602	10.823	9.2333	14.5198	572	1	NA	NA	63	FEMALE	Normal	0.9	G4	Stage IV	NO
TCGA.CJ.5671.01	8.58936	9.37553	0.378275	9.03415	6.3479	10.2186	6.22322	11.0645	3.18566	9.85274	10.6828	8.08269	9.58863	10.1722	6.8213	13.0883	3987	0	3987	0	51	MALE	Normal	0.8	G3	Stage I	NO
TCGA.CJ.5672.01	8.40375	11.2303	-3.20215	9.83092	5.76929	9.36952	5.65209	10.6405	0.343054	8.7289	10.3132	6.57191	9.12772	9.97146	4.38746	10.0875	2190	1	NA	NA	84	MALE	Normal	0.8	G3	Stage I	NO
TCGA.CJ.5675.01	8.4926	11.4496	-3.20215	10.115	6.08693	3.39389	5.28209	10.7227	1.94639	8.99087	10.3727	4.9133	9.39235	9.94183	0.48691	6.69819	3936	0	900	1	70	MALE	Normal	0.8	G3	Stage II	NO
TCGA.CJ.5676.01	8.86892	9.68495	0.799125	9.22549	5.88662	10.4102	5.65719	10.8567	-0.785942	9.20295	10.5037	6.35377	9.52374	10.549	5.7534	11.8915	4067	0	2219	1	47	MALE	Normal	NA	G3	Stage III	NO
TCGA.CJ.5677.01	8.87453	10.8641	3.0758	9.33637	6.54402	11.6339	7.36065	10.9466	2.33888	10.2099	11.0125	6.17325	9.39416	10.6396	3.49086	12.2517	782	1	NA	NA	54	FEMALE	Low	0.8	G4	Stage IV	NO
TCGA.CJ.5678.01	8.73632	11.3028	-3.20215	10.3633	5.85234	8.31177	6.58667	11.0324	1.3929	8.30224	9.53856	6.06785	9.13574	10.3535	1.07088	8.69478	574	1	NA	NA	62	MALE	Normal	0.7	G3	Stage IV	YES
TCGA.CJ.5679.01	8.94287	9.2933	5.69756	9.87286	6.72159	11.3592	6.99382	11.1347	3.12872	9.20906	10.739	8.54203	9.92832	10.8579	2.39166	13.6881	679	1	NA	NA	73	MALE	Low	0.8	G4	Stage III	NO
TCGA.CJ.5680.01	8.17361	12.4535	0.0650664	10.2029	4.36273	8.23502	5.19433	10.711	-1.51982	9.81099	10.6384	4.68955	9.38925	10.0542	4.45738	9.01387	768	1	NA	NA	65	FEMALE	Normal	0.9	G4	Stage IV	NO
TCGA.CJ.5681.01	8.51967	11.4181	4.74882	9.55618	7.32775	2.33373	6.71695	11.0224	5.42685	9.19264	10.3869	4.74882	9.10548	10.7375	5.62659	9.62801	552	1	NA	NA	44	FEMALE	Low	0.9	G3	Stage IV	NO
TCGA.CJ.5682.01	8.35119	11.3228	2.54152	10.1407	5.3858	10.3599	6.30446	10.8146	2.25197	9.62988	10.2476	5.52981	8.89908	10.0326	2.54152	10.5181	3736	0	3736	0	60	MALE	Normal	0.8	G4	Stage IV	NO
TCGA.CJ.5683.01	7.87647	11.0443	4.95203	9.76084	6.61607	5.03114	6.53644	10.6948	3.38721	9.23691	10.2555	6.26375	9.4198	10.1072	6.26172	11.0622	1889	0	NA	NA	78	MALE	Low	0.9	G3	Stage I	NO
TCGA.CJ.5684.01	8.29582	10.7687	-1.31155	10.0471	6.53402	5.84837	5.28168	10.693	2.14798	9.06461	9.93883	5.08079	9.63178	9.61256	2.49583	8.56425	2231	0	NA	NA	61	MALE	Low	0.8	G2	Stage III	NO
TCGA.CJ.5686.01	7.95068	11.5494	-0.703796	10.3177	6.09038	4.17866	4.43908	10.9607	1.29602	8.52599	10.1222	5.39409	9.03996	9.4938	5.21487	8.57361	2038	0	NA	NA	59	FEMALE	Normal	0.8	G3	Stage I	NO
TCGA.CJ.5689.01	8.60991	10.5513	1.32451	9.74372	7.6037	6.14891	5.32444	10.7543	2.06146	8.99457	10.1794	7.41386	9.2893	9.96596	4.16578	10.8846	1620	1	NA	NA	90	MALE	Low	0.8	G4	Stage I	NO
TCGA.CJ.6027.01	9.21998	7.77824	5.2315	9.50742	7.09045	10.1957	6.38555	11.9497	4.05088	9.66302	10.4467	7.50488	9.37603	10.3457	4.11368	13.6384	3615	1	3615	0	77	MALE	Low	1	G4	Stage I	NO
TCGA.CJ.6028.01	7.53555	10.5359	0.891587	9.55789	6.85741	10.5764	5.96072	11.0047	3.41523	8.47285	9.71899	5.41518	9.34178	9.52284	1.21358	10.156	1625	1	NA	NA	58	MALE	Low	1.1	G4	Stage IV	NO
TCGA.CJ.6030.01	8.39893	10.4699	3.18111	9.89248	6.61223	6.45596	5.53103	10.8061	2.37378	9.59173	10.4154	6.87304	9.25875	9.80629	5.57342	11.3357	2299	1	NA	NA	65	MALE	Low	0.9	G3	Stage I	YES
TCGA.CJ.6031.01	8.40726	10.0958	-1.40674	9.36992	7.20818	7.01972	6.22484	10.7461	1.59349	8.86962	9.93443	7.0694	9.04677	10.0808	2.76338	10.1198	1906	0	NA	NA	54	MALE	Normal	1.4	G3	Stage I	NO
TCGA.CJ.6032.01	8.15896	12.3728	-3.20215	10.3647	5.54809	5.67361	4.29029	10.7554	0.989092	9.23561	9.99108	4.60802	8.57081	9.86295	1.1817	6.79786	3639	0	3639	0	63	FEMALE	Normal	1.3	G3	Stage II	NO
TCGA.CJ.6033.01	8.92283	9.4203	1.12181	9.7243	7.56762	7.19156	6.64344	11.2111	2.62437	9.14245	10.5006	8.49671	9.4926	10.2842	5.60302	12.5286	224	1	NA	NA	54	FEMALE	Low	0.9	G4	Stage IV	NO
TCGA.CW.5580.01	7.63024	10.1013	2.97058	10.0021	6.65172	10.5614	5.73466	10.7499	1.1126	9.46296	10.1168	5.03145	9.27367	9.31714	1.57201	10.6633	1964	1	NA	NA	73	FEMALE		0.7	G3	Stage IV	NO
TCGA.CW.5581.01	8.29271	11.0906	-0.569924	10.2629	5.84787	6.02989	2.43003	10.8237	-0.569924	9.1174	10.0023	4.18488	8.65523	9.84263	0.430067	7.17633	2799	0	NA	NA	44	MALE		0.3	G3	Stage I	NO
TCGA.CW.5583.01	7.99626	11.5464	-3.20215	10.2612	6.24997	3.58124	3.92864	10.5282	-0.119264	9.07633	9.88778	4.65525	8.67838	9.61606	2.81935	6.93943	2489	0	NA	NA	51	FEMALE		0.6	G2	Stage I	NO
TCGA.CW.5584.01	8.35741	10.5046	-0.56893	10.3343	5.45345	3.60105	5.13152	10.7626	2.51853	9.43251	10.3787	4.8405	9.14966	9.65631	1.75309	7.62721	164	1	NA	NA	74	MALE		0.7	G3	Stage III	YES
TCGA.CW.5585.01	8.24515	12.6797	-3.20215	10.4757	4.42296	2.63448	4.92095	10.6185	0.497006	9.61847	10.234	4.05767	8.92904	10.0752	0.760037	5.38886	2609	0	NA	NA	51	MALE		0.4	G2	Stage IV	YES
TCGA.CW.5587.01	7.91032	11.5312	-3.20215	10.3109	5.71397	6.16331	4.964	10.6968	3.516	8.59848	10.1376	3.7505	9.09837	9.46065	-1.57116	6.21564	2226	0	NA	NA	62	FEMALE		0.4	G2	Stage III	YES
TCGA.CW.5588.01	7.63064	10.9178	-1.20537	9.70227	5.79464	11.2744	6.20173	11.5375	1.602	8.84176	10.1013	7.51916	9.54447	10.0413	5.1345	11.6526	2017	0	NA	NA	78	FEMALE		0.8	G2	Stage I	NO
TCGA.CW.5589.01	8.18555	10.9368	-1.41222	10.2577	5.75737	3.79697	4.5924	10.6825	2.17245	8.71808	10.187	5.91956	9.10518	9.79938	3.39488	8.20461	2378	0	NA	NA	52	MALE		0.6	G2	Stage I	NO
TCGA.CW.5590.01	8.25007	10.6036	-3.20215	9.87597	5.68594	9.71358	5.4291	10.9043	2.02654	8.88335	10.334	5.83383	9.96205	9.83792	6.27438	10.5814	1075	1	NA	NA	51	MALE		1	G3	Stage IV	NO
TCGA.CW.5591.01	8.07817	11.8594	-3.20215	10.3013	6.28056	1.72255	4.254	10.4856	-0.447339	8.55968	10.8151	6.21106	8.95039	9.76454	7.55264	8.44977	2271	0	NA	NA	56	MALE		0.7	G2	Stage IV	YES
TCGA.CW.6087.01	8.49721	10.2612	3.62204	8.97804	7.29575	5.00537	7.88421	11.2127	4.40224	9.10478	10.7271	6.53402	9.49991	10.1774	7.75845	11.9479	41	1	NA	NA	61	MALE		0.6	G4	Stage IV	YES
TCGA.CW.6088.01	7.83429	10.7628	-3.20215	10.4886	6.34567	4.29575	5.08614	10.6595	1.46789	9.1147	10.0841	5.2277	8.96462	9.61206	2.95331	7.85938	3222	0	3222	0	60	MALE		0.7	G2	Stage I	YES
TCGA.CW.6090.01	8.4222	9.15677	1.48706	10.279	6.18055	5.02619	4.20292	10.7874	1.65692	9.4244	9.57581	5.67687	10.0135	9.55178	3.39389	9.50152	2552	0	NA	NA	68	MALE		0.4	G3	Stage I	NO
TCGA.CW.6093.01	8.18646	10.543	0.363201	10.0297	6.32309	3.45052	4.85571	10.6881	1.36312	9.29531	9.83472	5.36307	9.12301	9.67764	1.68504	7.95424	3146	0	NA	NA	73	MALE		0.7	G1	Stage I	NO
TCGA.CW.6097.01	8.37867	9.4943	1.26143	9.24542	6.94322	10.8265	6.36369	11.2813	0.676428	9.70167	10.315	6.53725	8.91371	9.88778	8.32752	13.1863	571	1	NA	NA	32	MALE		0.6	G4	Stage III	NO
TCGA.CZ.4853.01	8.47435	11.4721	-0.840812	10.424	5.68278	4.95368	4.64964	10.765	-0.840812	9.69156	9.87086	5.25172	9.49961	9.78266	1.74414	7.81218	774	0	NA	NA	82	MALE	Low	0.8	G2	Stage I	NO
TCGA.CZ.4854.01	8.17672	9.93753	4.78531	9.79137	6.27073	11.3747	6.36632	11.6338	1.14147	10.0134	10.8474	6.95693	10.2241	11.3097	4.99949	13.2225	1404	1	NA	NA	68	MALE	Low	1.7	G2	Stage I	YES
TCGA.CZ.4856.01	7.98331	10.5403	0.221878	10.411	5.85845	5.91529	4.19912	11.0618	0.543679	8.41779	10.2023	4.54373	9.15026	9.76825	1.92229	8.2084	18	0	NA	NA	62	FEMALE	Normal	1.3	G2	Stage I	YES
TCGA.CZ.4857.01	8.3884	6.85781	6.19981	9.53856	7.27733	11.5818	7.44022	11.4852	0.933086	9.74842	10.5966	7.6227	9.63178	10.7679	7.75323	15.6105	1432	1	NA	NA	56	MALE	Low	0.8	G3	Stage IV	YES
TCGA.CZ.4858.01	8.57532	3.45587	7.53112	9.36041	9.04076	5.69288	7.91634	11.3215	2.64852	10.4971	10.2607	8.09895	9.4233	10.6272	6.37644	15.3201	2105	1	NA	NA	39	MALE	Normal	1.4	G4	Stage II	NO
TCGA.CZ.4859.01	8.05609	11.2973	-1.96351	10.7155	5.47114	3.08095	4.84392	10.6208	1.0365	8.59497	9.73521	5.1381	8.40936	9.79187	2.20647	6.99365	1787	0	NA	NA	59	FEMALE	Normal	1.3	G2	Stage I	NO
TCGA.CZ.4860.01	8.71838	5.30342	5.61965	9.70908	7.0697	11.7463	6.52472	11.5637	1.95294	11.1229	9.47878	7.75775	9.04667	10.775	8.00168	15.7798	206	1	NA	NA	60	MALE	Low	1	G4	Stage IV	NO
TCGA.CZ.4861.01	8.06181	10.352	3.65704	9.54857	6.34739	8.93796	6.02024	10.8507	1.42003	9.95134	10.143	6.60253	9.41679	9.97947	7.55515	12.4966	446	1	NA	NA	63	MALE	Normal	0.6	G2	Stage II	NO
TCGA.CZ.4862.01	8.16368	11.1964	-1.14028	10.0178	7.52881	7.14988	5.38355	10.8567	1.85983	9.14415	10.2014	6.20862	8.77722	10.1389	6.66727	10.7008	3271	0	3271	0	46	MALE	Normal	1	G2	Stage I	NO
TCGA.CZ.4863.01	8.26963	11.8068	-3.20215	10.384	7.25821	4.20882	5.89475	10.9028	1.44798	9.28439	9.99409	5.71275	8.93536	10.077	-0.137054	7.28519	1928	0	NA	NA	51	FEMALE	Low	0.6	G3	Stage III	YES
TCGA.CZ.4864.01	8.20813	12.2693	-3.20215	10.4883	6.88414	3.58589	5.04031	10.9818	1.32955	9.67534	10.4465	6.88979	9.24643	10.1508	3.65154	8.42057	2830	1	NA	NA	86	MALE	Low	0.6	G3	Stage II	NO
TCGA.CZ.4865.01	8.48789	11.1672	-3.20215	10.1112	6.53836	8.32481	5.65474	10.8179	0.56117	8.37275	9.72179	6.2451	9.13474	9.94694	2.49972	9.2478	166	1	NA	NA	70	FEMALE	Normal	1.4	G2	Stage I	NO
TCGA.CZ.4866.01	8.46402	13.0244	-1.12846	10.6502	5.99049	5.558	4.49991	11.3437	0.456446	9.47517	10.0947	6.94675	9.3589	10.2244	4.21135	9.00194	3267	0	3267	0	79	FEMALE	Normal	0.9	G3	Stage I	NO
TCGA.CZ.5451.01	8.34016	11.1847	-1.2203	10.1813	5.28763	3.4803	4.8022	10.4064	1.58723	8.76709	10.0699	4.45226	9.30532	9.76494	0.779867	6.68625	1929	0	NA	NA	74	MALE	Low	1.4	G3	Stage II	YES
TCGA.CZ.5452.01	8.9084	11.9601	-1.41589	9.59614	5.62863	10.4492	5.25665	11.0977	1.75413	9.13784	10.6776	5.33182	9.51723	10.6497	4.51494	10.1518	1789	0	NA	NA	69	MALE	Normal	1.1	G2	Stage II	YES
TCGA.CZ.5453.01	8.74464	10.1193	0.697988	10.0649	6.21531	3.76844	5.03145	10.5734	-2.76672	9.13524	9.94784	4.69806	8.84988	10.0476	1.96111	8.0224	2419	1	NA	NA	67	MALE	Low	0.7	G2	Stage II	NO
TCGA.CZ.5454.01	8.19539	10.4237	-0.768844	9.73491	6.17355	5.02547	4.28619	10.5909	1.03844	9.29781	9.58532	7.03262	9.25554	9.4264	1.23101	8.61698	722	1	NA	NA	63	MALE	Low	1.3	G2	Stage IV	YES
TCGA.CZ.5455.01	8.18917	10.4043	-3.20215	10.3933	7.23787	4.16483	5.20131	10.8278	2.35742	8.83023	9.77455	5.05782	8.89377	9.49841	0.705416	7.4297	561	1	NA	NA	63	MALE	Low	1	G4	Stage IV	NO
TCGA.CZ.5456.01	8.28288	10.2824	-1.32974	9.21207	6.20913	12.3243	6.34162	12.0736	0.991949	10.0916	10.6264	8.12765	9.25684	10.857	2.83999	12.0254	2422	0	NA	NA	57	MALE	Low	1	G3	Stage II	YES
TCGA.CZ.5457.01	8.37546	10.4592	-0.761555	10.1108	5.37802	3.793	4.24053	10.1967	0.238365	8.55477	9.30452	5.40843	9.34639	9.36451	0.560499	7.1467	2754	0	174	1	62	MALE	Low	0.7	G4	Stage III	NO
TCGA.CZ.5458.01	8.33183	11.3145	-3.20215	10.1826	5.62282	4.87961	4.98536	10.7111	-0.0590032	8.30444	9.86035	3.81551	9.43552	9.67404	2.941	7.05115	2789	0	2789	0	43	MALE	Low	0.5	G3	Stage III	NO
TCGA.CZ.5459.01	8.69743	10.0827	-3.20215	9.50391	7.50287	4.27799	5.72182	10.9014	2.95602	8.80147	10.3015	6.22281	9.28809	9.97146	4.54092	9.28634	1683	0	NA	NA	63	MALE	Low	0.3	G3	Stage III	NO
TCGA.CZ.5460.01	8.44196	11.0444	-1.51789	9.75573	5.37679	6.58525	5.73934	10.9161	1.65191	9.62788	10.3892	4.97381	9.45715	10.1759	3.33992	8.7063	2873	0	2873	0	55	MALE	Low	NA	G2	Stage IV	NO
TCGA.CZ.5461.01	7.99476	11.6546	-1.91802	9.85464	5.46562	8.47425	4.25179	11.1691	1.54133	9.63549	10.0375	5.20419	9.33397	9.66593	4.01268	9.03332	330	1	NA	NA	52	MALE	Low	1	G4	Stage IV	NO
TCGA.CZ.5462.01	8.37857	10.5388	0.288592	10.5737	4.97504	11.4754	2.68082	11.1136	1.61037	8.62274	9.95204	4.80893	9.44203	10.055	1.28842	9.41539	311	1	NA	NA	83	MALE	Low	1.3	G3	Stage IV	NO
TCGA.CZ.5463.01	7.77232	12.2734	-2.20215	10.806	6.22413	3.47027	4.62884	10.9188	0.382872	8.67598	9.53976	4.32495	9.36251	9.11189	-0.20207	6.00617	662	0	NA	NA	76	MALE		0.7	G2	Stage II	NO
TCGA.CZ.5464.01	8.36623	10.6095	-0.66728	9.68705	6.73795	5.97667	7.04885	11.3461	2.14013	9.21998	10.2483	6.5325	9.46526	10.2653	5.36624	10.4112	2128	0	2128	0	69	MALE	Low	1	G2	Stage IV	NO
TCGA.CZ.5465.01	8.27054	10.8941	-0.387549	10.2123	5.74851	5.86028	5.13892	11.0886	0.612478	9.75743	9.72349	5.80401	9.59864	9.57381	2.02741	8.63454	2564	1	NA	NA	76	FEMALE	Low	1.2	G2	Stage III	NO
TCGA.CZ.5466.01	8.55778	9.50472	-0.989115	9.3552	6.03324	9.71308	6.01902	11.2724	2.59586	9.13113	10.4549	6.23001	9.77405	10.2343	3.81818	10.9347	685	0	NA	NA	67	MALE	Low	1.2	G2	Stage III	NO
TCGA.CZ.5467.01	8.199	10.1781	-3.20215	9.96786	5.71652	3.96729	3.21804	10.8549	0.734665	8.92253	10.0621	5.58516	9.38935	9.82481	2.8722	7.64023	73	1	NA	NA	86	FEMALE	Low	1.5	G4	Stage III	YES
TCGA.CZ.5468.01	9.78967	8.79696	-0.413766	9.25254	7.04159	11.5748	7.72058	11.2966	4.25874	10.5059	10.298	7.3204	9.4223	10.9452	11.0495	14.7644	59	1	NA	NA	84	MALE	Low	1.5	G4	Stage IV	NO
TCGA.CZ.5469.01	9.26025	9.83042	7.20898	8.79395	6.87123	12.7331	7.86774	11.2318	1.58576	10.6527	11.3266	8.82903	9.92382	11.7425	7.62712	16.0235	946	1	NA	NA	41	MALE	Low	1.6	G2	Stage II	YES
TCGA.CZ.5470.01	9.02463	10.4198	2.53718	10.1142	6.10195	5.83484	6.84884	10.8998	1.53716	9.67273	10.323	5.84074	9.25374	10.3599	3.79354	10.2309	386	0	NA	NA	72	FEMALE	Low	0.8	G3	Stage II	YES
TCGA.CZ.5982.01	8.26903	11.2828	-1.5416	10.4181	7.02839	3.10229	3.53578	10.4718	-0.54152	9.13974	10.0015	4.58261	8.8615	9.69806	1.6284	7.04803	2439	0	NA	NA	59	FEMALE		1.1	G2	Stage I	NO
TCGA.CZ.5984.01	7.98622	11.1112	-3.20215	10.0965	6.39	11.3208	6.12711	11.2635	1.57121	9.41599	10.5153	6.82261	9.28389	9.99278	3.64916	10.894	2067	0	NA	NA	51	MALE	Low	1.3	G3	Stage I	NO
TCGA.CZ.5985.01	7.99465	11.2052	0.402251	10.3962	5.85346	11.5462	4.75027	10.8031	1.40228	9.09837	10.5058	4.18361	8.90008	9.75924	4.70606	10.4845	1997	0	NA	NA	58	MALE	Low	1	G2	Stage II	YES
TCGA.CZ.5986.01	7.33861	10.471	0.0954224	10.2994	6.15074	3.41731	4.91588	10.5828	1.09546	8.87673	9.46506	4.90276	9.13023	9.00229	3.41731	7.99764	373	0	NA	NA	61	MALE	Low	1.3	G3	Stage I	YES
TCGA.CZ.5987.01	8.59397	10.8811	-0.542993	9.71088	6.83199	11.3192	7.01116	11.2131	2.04197	9.71789	10.3973	5.47932	9.29621	10.1268	2.45702	10.8112	445	1	NA	NA	60	MALE	Low	0.6	G2	Stage IV	NO
TCGA.CZ.5988.01	7.95158	9.97196	-3.20215	9.89649	6.93849	9.5679	6.60061	10.6967	1.1703	9.14616	9.41579	7.33137	9.08915	9.38454	6.57111	11.5869	693	0	NA	NA	38	MALE	Low	1	G2	Stage I	NO
TCGA.CZ.5989.01	5.14756	11.9439	-3.20215	11.5543	7.77553	3.19066	3.67538	9.74522	-2.76672	7.11997	5.59496	0.103156	7.0975	5.10312	-2.57116	2.51082	1905	0	NA	NA	60	MALE	Low	1.1	G2	Stage II	YES
TCGA.DV.5565.01	8.97203	10.4559	-3.20215	9.53566	7.63928	2.91815	4.54227	10.5356	1.24012	9.43281	10.5593	6.38575	9.28449	10.4486	2.50313	8.31638	1329	0	NA	NA	59	MALE	Normal	0.8	G2	Stage I	NO
TCGA.DV.5566.01	8.62976	11.279	-3.20215	10.2129	6.13836	3.35179	6.86276	10.8777	-0.970095	9.04387	10.3569	5.27778	9.25384	9.95765	3.67376	7.91317	1398	0	NA	NA	67	FEMALE	Normal	0.9	G2	Stage I	NO
TCGA.DV.5567.01	8.11199	13.0838	-3.20215	9.72119	6.69696	1.16438	3.74943	10.6854	-1.64278	9.43051	10.5739	5.15147	9.17721	9.4921	6.60021	7.29399	2004	0	NA	NA	40	FEMALE	Low	0.5	G2	Stage I	NO
TCGA.DV.5568.01	8.67949	9.48389	-3.20215	9.61256	5.93155	7.79462	6.67283	10.6752	2.40795	10.0116	10.3059	7.3523	9.24402	10.5038	3.99292	10.5603	370	0	NA	NA	26	MALE	Low	NA	G2	Stage I	NO
TCGA.DV.5569.01	8.25388	11.4541	-1.41149	9.7281	7.14313	2.98083	5.53318	10.788	0.588581	9.07643	10.1936	5.59975	8.9094	9.92231	3.91052	8.26933	355	0	NA	NA	29	FEMALE	Low	0.6	G2	Stage I	NO
TCGA.DV.5573.01	8.66645	11.1442	3.72395	9.98898	7.02769	4.15026	6.54564	10.8124	2.30888	9.39816	10.2548	6.87244	9.45274	10.0323	6.09901	10.9575	1130	0	NA	NA	41	MALE	Low	0.6	G2	Stage I	NO
TCGA.DV.5574.01	8.43785	10.5935	-3.20215	9.45194	7.17737	4.20713	5.58087	10.6775	2.9143	8.43313	10.0513	6.78215	9.34388	9.68645	4.7623	9.22239	2016	0	357	1	37	MALE	Low	1	G2	Stage I	NO
TCGA.DV.5575.01	8.23522	11.3144	-3.20215	10.0639	6.69888	4.34206	5.03062	10.6347	1.31232	8.78263	10.0822	5.89902	9.10999	9.74562	4.11971	8.38983	1006	0	NA	NA	52	FEMALE	Low	0.8	G2	Stage I	NO
TCGA.DV.5576.01	8.02507	12.4242	-3.20215	9.93463	5.62302	2.56773	4.57845	10.9848	-2.76672	9.68214	10.3442	5.34903	9.24893	10.057	8.26291	8.18841	727	1	NA	NA	55	FEMALE	Low	1	G2	Stage I	NO
TCGA.DV.A4VX.01	9.17801	9.54457	1.91281	10.1157	6.81161	10.5542	7.83088	11.7401	1.91281	8.9071	10.565	6.86699	10.1034	10.841	4.7541	12.7632	1626	1	NA	NA	59	MALE	Low	NA	G4	Stage IV	YES
TCGA.DV.A4VZ.01	8.75256	12.2327	-0.947721	9.76034	7.11281	4.44441	5.96753	10.7245	-0.947721	10.5324	10.6072	9.33106	9.82861	11.2063	12.4767	12.713	365	0	365	0	53	MALE	Normal	NA	G2	Stage I	NO
TCGA.DV.A4W0.01	7.955	9.59994	2.47934	9.94694	6.37006	10.722	5.65046	10.851	1.47932	10.2021	10.2731	6.1629	8.89437	10.1243	4.64922	12.0344	2470	0	2008	1	55	MALE	Normal	NA	G3	Stage I	NO
TCGA.EU.5904.01	7.94335	12.1654	-3.20215	10.1586	5.19576	3.16723	3.60354	10.7007	1.98282	9.15728	10.0047	5.13543	8.83735	9.66102	2.33073	6.45564	551	0	NA	NA	47	FEMALE	Normal	0.9	G1	Stage I	NO
TCGA.EU.5905.01	8.45299	10.7754	-0.681558	9.95785	5.79423	10.9383	4.32884	11.1344	0.318641	9.60975	10.3779	6.96006	9.72259	10.7646	6.72795	11.8738	119	0	NA	NA	67	FEMALE	Elevated	1	G3	Stage I	NO
TCGA.EU.5906.01	7.67918	11.2672	-1.07747	10.3225	6.54473	2.82962	5.3024	10.5552	-0.077439	8.97323	9.9042	4.41449	8.62575	9.34318	3.05196	7.34853	206	0	NA	NA	55	MALE	Normal	0.8	G2	Stage I	NO
TCGA.EU.5907.01	8.62896	11.4877	3.03648	10.2814	4.62145	6.27489	3.56009	10.8467	3.49598	9.03084	10.4191	6.8675	9.94414	9.99068	2.62147	9.52678	127	0	NA	NA	81	MALE	Normal	0.7	G3	Stage III	NO
TCGA.G6.A5PC.01	9.59594	8.71547	2.1405	8.44126	5.11023	8.72299	5.85936	10.773	2.72558	9.53145	11.0826	6.36298	9.75283	11.315	4.60001	11.5961	242	1	242	0	54	FEMALE	Normal	NA	G4	Stage IV	YES
TCGA.G6.A8L6.01	9.03245	8.7288	1.03992	9.26876	6.11321	6.30051	4.91444	10.7491	1.77691	9.85054	10.5325	7.39375	10.0077	10.6118	4.77691	11.2318	313	1	304	1	55	MALE	Normal	NA	G3	Stage IV	NO
TCGA.G6.A8L7.01	10.6601	6.31165	4.67001	8.16067	9.46706	6.7541	8.78573	11.4629	6.89654	10.1044	10.9226	8.74384	9.95104	11.5595	8.13999	15.6096	2133	0	2133	0	81	FEMALE	Low	NA	G3	Stage I	YES
TCGA.G6.A8L8.01	8.96572	10.1166	-3.20215	9.85544	6.22879	5.03866	4.29155	10.9945	-0.11114	10.5346	10.8843	6.84319	9.46446	11.2229	5.09839	9.666	1091	1	1091	0	62	FEMALE	Low	NA	G3	Stage I	NO
TCGA.GK.A6C7.01	8.49631	10.4985	-1.64195	9.99869	6.77166	3.84986	4.71468	10.8413	0.680003	9.74222	10.5416	6.83502	9.44083	10.3678	4.05841	9.26704	61	0	61	0	76	FEMALE	Low	NA		Stage I	NO
TCGA.MM.A563.01	8.87603	9.80979	0.00719104	9.45535	6.97881	5.54635	6.28937	11.1252	0.592075	9.2892	10.4986	6.50713	9.58282	10.5483	5.93796	10.8051	591	0	591	0	41	MALE	Normal	NA	G2	[Discrepancy]	NO
TCGA.MM.A564.01	8.79566	8.31879	-0.670129	9.43462	6.93738	4.3301	5.82273	11.3888	0.915068	9.46967	10.4747	6.97397	10.0339	10.5757	4.13747	10.3735	607	0	607	0	68	MALE	Elevated	NA	G2	Stage II	NO
TCGA.MM.A84U.01	9.43311	8.81239	2.97948	9.30142	6.68	11.0719	5.6321	10.9233	1.75711	9.90269	10.9666	7.33539	9.67994	11.3298	9.04096	14.4219	700	0	700	0	58	FEMALE	Normal	NA	G2	Stage I	NO
TCGA.MW.A4EC.01	8.63718	10.3955	-0.286168	10.1432	6.34324	4.14011	5.42511	11.0512	-0.286168	9.28559	10.2012	6.4952	9.54197	10.2803	5.17326	9.67805	498	0	498	0	72	FEMALE	Low	NA	G2	Stage I	NO
TCGA.T7.A92I.01	8.79024	15.1835	-0.741161	10.2714	6.5898	4.58074	2.94812	10.9072	-1.74135	9.41048	10.7966	6.14151	9.13614	10.4805	2.9593	7.65192	356	0	356	0	47	FEMALE	Normal	NA	G1	Stage I	NO
