# Supplementary material for: Fifteen-gene expression based model predicts the survival of clear cell renal cell carcinoma
Source: Medicine (Baltimore). 2018 Aug 17;97(33):e11839. doi: 10.1097/MD.0000000000011839 (PMC6113007; doi:10.1097/MD.0000000000011839)
Supplement: Supplemental Digital Content [file medi-97-e11839-s003.xlsx]

## Sheet: Table S2
sample	CCDC137	KL	ZIC2	FBXO3	CDC7	IL20RB	CDCA3	ANAPC5	OTOF	POFUT2	ATP13A1	MC1R	BRD9	ARFGAP1	COL7A1	riskscore	Gender	Age	Stage at diagnosis	Fuhrman grade	metastases during the observation period	outcome	observation period (month)
ccRCC.1	8.84162	8.92338	2.41326	6.81705	8.11365	14.154	6.18548	12.9139	9.57708	7.08909	9.31345	10.7517	8.9006	11.5483	6.0918	15.4407	F	58	pT1bN0M0	3	lung	alive	111
ccRCC.10	9.75887	2.32642	3.24942	5.59225	7.75742	10.2185	9.27276	13.1702	13.0638	7.33524	9.75441	9.28587	9.9805	12.0064	12.1876	17.6311	M	76	pT3aN2M1	4	lung, lymph node, bone	dead	3
ccRCC.100	8.81158	9.23299	2.41036	7.20298	7.57798	7.07394	6.62605	12.7194	9.95957	6.981	9.07158	8.61122	9.13112	10.9073	6.11906	12.3385	M	65	pT1aN0M0	2	pancreas	alive	142
ccRCC.102	9.41793	7.39963	2.41339	7.12625	7.62192	13.6593	8.25187	13.3555	9.88568	7.43545	9.48302	10.8633	9.50004	11.4706	7.05133	16.2756	M	53	pT1bN0M0	2	-	alive	142
ccRCC.103	8.90368	9.72873	2.31304	7.14514	6.85608	7.00075	5.79286	12.7363	9.64042	6.49082	8.96364	7.86634	8.85452	10.6796	5.29229	11.2903	F	55	pT1aN0M0	2	-	alive	145
ccRCC.104	8.81801	10.0596	2.30339	7.04743	7.54869	6.85301	6.84888	12.8634	9.75441	6.54667	9.2721	8.04621	8.93848	10.8959	5.02737	11.5247	F	52	pT1aN0M0	2	-	alive	116
ccRCC.105	8.77681	11.1169	2.38929	7.91645	7.66152	9.70954	7.25897	12.7211	9.93425	6.90519	9.27391	6.92782	9.15501	10.8524	5.27189	11.9094	M	59	pT1aN0M0	2	-	alive	73
ccRCC.106	9.10213	7.73591	2.35062	7.28871	7.37444	11.1272	7.97735	13.013	10.285	7.34232	8.9693	9.25667	9.69153	11.3462	7.35472	14.6683	M	58	pT1aN0M0	1	-	dead	63
ccRCC.11	8.88383	9.31345	2.34619	6.73584	7.97875	6.5317	6.13688	12.6751	9.32552	6.18152	9.21969	9.25416	9.09891	10.7501	6.63027	12.5298	M	76	pT1aN0M0	2	-	alive	79
ccRCC.12	8.75708	9.31646	2.39112	7.09925	7.22247	6.63644	6.06584	12.6432	9.70591	6.81196	9.02538	7.98396	9.01629	10.9805	5.73309	11.6266	M	80	pT1aN0M0	2	-	alive	30
ccRCC.13	9.46028	7.58972	2.30251	7.23208	8.81555	10.1866	7.61171	12.7441	9.6391	6.20652	9.2432	8.70745	9.33802	10.931	5.67401	14.065	F	44	pT3aN2M0	3	lung	dead	18
ccRCC.14	9.06951	9.64356	2.41892	7.44593	6.40114	13.3032	6.63027	13.1409	10.0326	7.83626	9.75572	8.75235	9.47118	11.437	8.29794	14.6511	M	58	pT3cN0M0	2	lung	alive	76
ccRCC.15	9.21664	11.7103	2.43074	7.79717	6.96949	6.45837	5.95966	12.9139	9.91904	6.7181	9.44983	8.09557	8.41543	10.7311	5.30742	10.9638	F	65	pT2N0M0	2	-	dead	69
ccRCC.16	8.99197	9.38305	2.30232	7.12637	7.23552	6.6441	6.07908	12.6521	9.26876	6.0485	9.05976	7.82809	8.96464	10.7586	5.6293	11.4838	M	48	pT2N0M0	1	-	alive	73
ccRCC.17	8.86275	10.2868	2.38223	7.19985	7.41392	6.82074	7.26696	12.473	9.45005	7.09239	9.07915	8.13375	8.85837	10.8253	4.97266	11.5145	F	54	pT1bN0M0	2	-	alive	74
ccRCC.18	9.21258	10.5004	2.40864	7.23273	6.55838	5.71489	6.39512	12.6466	9.68792	7.27963	9.24268	9.25465	8.64377	10.8016	6.12442	11.6434	F	56	pT1aN0M0	1	-	alive	71
ccRCC.19	9.65453	10.3728	2.33145	7.22057	7.33318	7.48098	6.85556	13.0867	9.93759	6.60132	9.01361	8.71597	9.17042	10.9329	6.07768	12.186	F	39	pT2N0M0	undetermined	-	alive	70
ccRCC.2	8.87506	11.3279	2.38539	8.62891	6.13485	6.13253	7.67697	12.6466	10.4699	7.31511	10.0523	8.15081	9.56674	11.1401	5.28652	11.2505	M	71	pT1aN0M1	3	bone	dead	73
ccRCC.20	8.87206	10.9725	2.38959	7.93103	6.83716	6.7947	6.4531	12.7832	9.95617	7.46491	9.41559	8.35295	9.41246	10.7891	5.59943	11.5381	F	56	pT3aN0M1	2	ovary, lung	alive	31
ccRCC.21	9.16814	9.98579	2.3592	7.48603	7.33894	6.06312	6.43788	13.1239	9.8331	7.04356	9.30481	9.31915	9.18309	10.9249	6.31619	12.2014	M	70	pT1bN0M0	1	-	alive	36
ccRCC.22	9.25667	9.04831	2.36271	6.89721	7.30405	12.4149	8.43017	13.1323	9.68842	7.6102	9.34492	8.4591	9.1229	11.5087	6.23587	14.1528	M	64	pT3bN0M0	3	bone	dead	11
ccRCC.23	8.59881	10.1782	2.36512	6.40261	6.41547	13.1789	7.27635	12.7103	9.85661	7.04747	9.48997	9.03736	9.82728	12.0985	9.17545	14.6945	M	72	pT1bN0M0	2	-	alive	39
ccRCC.24	8.4426	8.76952	2.33343	7.58056	7.41692	13.2497	10.0242	12.7084	9.93367	6.75609	8.97761	9.2145	9.48188	11.1544	7.9708	15.3411	M	91	pT3bN0M0	2	-	dead	25
ccRCC.25	9.09226	9.8143	2.33151	8.00699	7.52617	6.72868	6.3465	12.5619	9.8288	6.75725	8.96464	7.56803	8.9124	10.5957	5.12132	11.3821	M	65	pT1aN0M0	2	-	alive	45
ccRCC.26	9.36482	6.69955	2.33198	6.8617	7.81862	12.8265	8.67761	13.3437	10.0508	6.83356	9.35444	7.78198	8.94181	10.9316	8.8012	15.3926	M	51	pT1bN0M0	2	-	alive	60
ccRCC.27	9.11474	9.06111	2.32471	6.94869	7.58897	6.88395	6.31975	12.7076	9.57993	7.12977	9.16883	8.90346	8.86038	10.9497	7.7951	12.8594	M	56	pT1aN0M0	1	-	alive	53
ccRCC.28	8.66458	9.52546	2.35037	7.35229	7.0874	7.39376	5.69636	12.5971	9.56834	7.47525	8.97165	7.68891	8.7605	10.6045	6.20067	11.739	M	59	pT1bN0M0	2	-	alive	51
ccRCC.29	9.01383	11.0379	2.31385	7.7917	7.19006	6.37856	7.06765	12.6584	9.86649	7.02386	9.38305	7.2563	8.66617	10.6626	5.58926	11.0216	F	73	pT1aN0M0	2	-	alive	57
ccRCC.3	9.39049	10.2823	2.33866	7.93611	6.665	11.232	6.42089	12.804	9.4323	6.43592	9.61547	8.15409	9.30189	11.1512	5.56885	12.8779	M	71	pT3bN1M0	2	bone	dead	8
ccRCC.30	9.83229	4.21227	4.98346	7.50398	8.81247	13.6918	9.80407	14.2881	9.45328	8.73319	10.0296	10.6596	9.98319	12.2005	10.3595	19.1451	M	64	pT2N0M0	3	lung, bone	dead	14
ccRCC.31	9.20121	9.02587	2.3423	7.01057	7.63322	6.04274	6.83223	12.6288	9.83336	6.98501	9.37951	7.12755	9.00287	11.0463	5.67657	11.4711	M	75	pT1aN0M0	2	-	alive	52
ccRCC.32	9.18938	9.41559	2.35714	7.10534	7.57053	12.7269	7.371	13.2765	9.77023	6.90594	9.01287	8.60693	8.74651	11.2554	6.41113	14.0732	M	55	pT2N0M0	2	lung	dead	44
ccRCC.34	8.9173	9.33381	2.39056	7.3329	6.5374	12.7867	6.93723	13.2671	9.71195	7.50222	9.59808	8.02598	9.39379	11.5201	5.81076	13.597	M	65	pT3bN0M1	2	lung	alive	51
ccRCC.35	8.68589	9.7879	2.37232	6.94503	8.08982	6.06094	6.2912	12.6479	9.64182	7.02726	9.22732	9.10667	8.61556	10.9839	6.43274	12.2374	M	67	pT1aN0M0	1	-	alive	46
ccRCC.36	10.0044	9.86091	2.42021	7.19541	6.99504	10.6711	7.15183	12.6789	10.4017	6.23201	9.82264	7.98729	9.69764	11.7167	6.67149	13.299	M	59	pT2N0M0	2	-	alive	47
ccRCC.37	8.77796	11.5548	2.42298	7.44465	5.71193	2.12005	6.14506	12.695	10.128	6.18897	8.93287	7.22051	8.39039	10.6299	6.20898	9.11008	F	73	pT1aN0M0	1	-	alive	50
ccRCC.38	9.4004	9.90631	2.42751	7.23862	6.02142	13.3613	5.71681	12.7346	9.61161	7.32253	9.18823	8.51549	8.97456	11.2506	4.87509	13.2099	M	60	pT1aN0M0	2	contralateral kidney	alive	46
ccRCC.39	8.76932	11.6387	2.41886	7.68562	6.5374	11.383	7.46364	12.8085	10.2146	6.40173	9.39921	8.08373	9.22935	11.1802	7.33829	13.0071	M	73	pT2N0M0	undetermined	-	alive	30
ccRCC.4	9.3201	8.68143	2.39783	6.74454	7.59577	7.68679	7.41993	12.6184	9.53494	6.82422	8.79464	8.84243	9.18241	10.8479	7.54441	13.1705	M	82	pT1bN0M0	3	lung, aderenal, brain	dead	9
ccRCC.40	8.7521	9.46136	2.4479	6.99453	6.78758	6.79629	6.73656	12.5948	9.84863	6.63567	9.11277	7.67136	8.96317	10.7182	4.20048	11.0689	M	65	pT1aN0M0	2	-	alive	34
ccRCC.41	10.3063	10.7715	2.37602	6.69511	8.80546	6.24593	9.06544	13.1809	9.75764	8.14383	10.1931	9.35297	10.1466	11.559	6.16774	13.0738	M	82	pT3bN0M0	4	bone	dead	18
ccRCC.42	9.12099	10.1118	2.44595	6.61751	7.16177	11.5068	7.45516	12.8417	9.86621	7.23688	9.25764	7.77361	9.19697	11.5832	7.33218	13.4296	M	73	pT3aN0M0	2	-	alive	39
ccRCC.43	9.23852	11.1451	2.4154	7.58572	7.101	6.80706	7.80017	12.4709	10.0216	6.72191	9.3084	8.38308	8.77091	11.0058	4.78082	11.4206	F	55	pT1bN0M0	2	-	alive	35
ccRCC.44	8.71419	9.45961	2.36692	7.27009	6.98075	6.59751	5.74089	12.6004	9.63145	7.0802	9.06665	7.74406	9.02311	10.7068	5.75392	11.4165	F	56	pT1bN0M0	1	-	alive	35
ccRCC.45	9.53386	9.88518	2.49228	6.70482	7.3085	15.2152	8.89199	13.7579	9.82264	7.28359	9.773	9.7049	9.1536	12.0171	7.10048	15.6467	M	61	pT1aN0M0	4	-	alive	34
ccRCC.46	8.7759	10.1286	2.37307	7.17173	5.73111	12.7624	6.74513	12.4615	9.49606	7.06815	8.80703	7.98537	8.55964	10.838	7.27151	13.2611	M	61	pT1bN0M0	3	-	alive	33
ccRCC.48	8.9376	9.22562	2.43807	7.43831	7.56982	7.62104	7.27226	12.4777	9.6892	7.09648	8.96415	9.14307	8.85729	10.8054	6.56565	12.9134	M	42	pT1bN0M0	2	-	alive	33
ccRCC.49	8.97832	11.1257	2.44438	8.00055	6.13826	11.7027	6.68653	12.5442	10.1255	6.29913	9.18032	7.57772	9.49239	11.6958	7.09673	12.788	M	64	pT3bN0M0	3	-	alive	43
ccRCC.5	9.13492	9.20664	2.3353	7.56718	6.73194	7.69749	6.34263	12.7574	9.71535	7.17178	9.42977	7.83266	9.24774	11.2543	6.56819	12.2181	M	77	pT1aN0M0	2	local recurrence	alive	98
ccRCC.50	9.2608	5.73212	2.46102	7.5878	6.2722	11.8878	6.7786	12.8577	10.1092	7.95231	9.2908	9.963	9.48346	11.6247	10.0062	16.1232	M	68	pT3bN0M0	2	-	alive	30
ccRCC.51	8.97559	9.97601	2.4503	7.96344	7.43294	6.96842	8.16288	12.4518	9.91712	7.01305	9.04247	8.02476	9.50774	10.8645	5.36816	11.9349	M	70	pT3aN0M0	2	-	alive	47
ccRCC.52	8.76642	10.2668	2.44651	7.78923	6.65477	8.07208	6.72818	12.8327	9.93212	7.64295	9.32032	7.96943	9.30297	10.9681	5.0811	11.7547	F	66	pT3bN0M1	3	pancreas	alive	45
ccRCC.53	9.05976	9.84306	2.31495	6.95305	6.76091	5.8838	6.72066	11.9565	10.5072	6.62476	8.9578	8.52171	9.24064	10.9358	5.32049	11.3434	M	69	pT1aN0M0	2	-	alive	42
ccRCC.54	9.0684	10.1464	2.37188	7.13061	7.42018	6.32469	7.56211	12.6836	9.77427	6.35128	9.27973	8.35899	8.73768	11.2639	6.59644	11.9699	M	57	pT1bN0M0	2	-	alive	40
ccRCC.55	8.94788	9.47265	2.49479	7.54042	6.69491	12.8023	6.12987	12.8048	9.65749	7.53388	9.06571	9.81509	8.79242	11.3347	5.60423	14.0768	F	58	pT3bN0M0	2	bone	alive	42
ccRCC.56	9.06293	5.09401	2.36475	7.01784	7.4312	13.4368	8.36866	12.7278	9.85763	6.97073	9.26499	8.34266	9.38059	10.9917	6.15916	15.378	M	78	pT1aN0M0	2	-	alive	65
ccRCC.58	8.95682	10.2125	2.36192	7.21052	7.48296	8.97366	7.16533	12.7145	10.2892	6.62259	9.41736	7.12633	8.88314	10.7914	6.61516	12.256	M	62	pT1aN0M0	1	-	alive	37
ccRCC.59	9.19231	9.3201	2.40737	7.44558	7.53407	6.90463	7.36483	12.6751	9.85763	6.8215	9.45106	7.72653	8.70862	10.8889	5.98361	12.0426	M	56	pT1bN0M0	2	-	alive	31
ccRCC.6	9.13112	9.87445	2.42618	7.3065	6.58677	8.22682	6.49987	12.7723	9.68496	6.74015	9.28448	7.65497	9.03648	10.5902	6.26461	11.9488	M	75	pT1bN0M0	2	-	alive	94
ccRCC.60	8.9133	9.34378	2.32985	7.48931	5.64616	6.07908	5.45678	12.3397	10.4704	6.76866	9.19411	7.92742	8.73584	10.5418	5.77353	11.0218	F	78	pT1aN0M0	1	-	alive	49
ccRCC.61	8.51722	10.1628	2.37714	7.22734	6.18032	11.7012	6.31706	12.7493	9.98636	7.0792	8.66097	6.55547	8.94853	10.1636	5.61666	11.9622	M	56	pT1aN0M0	2	-	alive	49
ccRCC.62	8.58212	7.66632	2.40701	7.62004	6.81008	10.8192	5.32523	12.9992	9.43097	7.59301	8.86538	7.6584	9.83897	10.8048	5.56729	12.9933	M	78	pT1bN0M0	2	-	alive	54
ccRCC.63	9.13069	11.1847	2.37708	8.08813	7.42483	7.22025	7.20726	12.6372	9.64916	6.90303	8.99322	8.18186	8.66683	10.6753	5.67751	11.6642	F	42	pT1bN0M0	2	-	alive	57
ccRCC.64	9.16302	6.33334	2.37313	6.59275	7.0755	6.25429	7.8236	12.7517	10.2745	7.43396	9.3601	9.55196	9.03846	11.6898	9.83279	14.2878	M	58	pT3aN0M0	3	-	alive	81
ccRCC.65	9.54606	6.30172	2.4172	7.00554	8.18822	12.6679	8.84332	13.1022	10.0458	6.92418	9.81922	9.67686	9.12025	11.1918	7.22122	16.067	M	63	pT3bN0M1	3	lung, bone, pleura	dead	10
ccRCC.66	9.01151	8.68451	2.36066	7.1488	7.09805	7.02082	6.08425	12.8003	9.87283	6.85505	9.11298	7.99649	9.41839	10.577	5.54122	11.89	F	73	pT3bN0M1	2	lung	alive	84
ccRCC.67	8.65763	10.4853	2.39229	7.32545	7.25062	10.3026	7.58607	12.8931	9.15052	7.2116	9.26569	7.63367	8.9001	10.639	7.67425	13.0341	M	59	pT1aN0M0	3	lung	dead	42
ccRCC.68	9.22777	9.48616	2.34105	7.16977	6.12027	6.64352	5.8371	12.2508	10.0536	7.15065	8.93002	8.7266	9.06571	10.575	6.08478	11.7167	M	69	pT1bN0M0	2	-	alive	88
ccRCC.69	9.33928	8.81294	2.46076	7.73679	8.61626	13.4483	7.76228	13.4948	10.3843	6.38583	9.39238	10.085	8.56923	11.1062	3.99666	14.8292	M	80	pT1aN0M0	3	lung	alive	89
ccRCC.7	8.74674	9.43738	2.35265	7.54911	6.95361	7.07526	6.26691	12.5868	9.55608	6.76675	9.1242	7.33552	9.14675	10.5421	5.65685	11.4495	F	87	pT2N0M0	4	-	alive	11
ccRCC.70	9.05428	6.15916	2.46552	6.55968	7.45347	10.0049	6.9247	12.8671	10.1302	7.77201	9.01838	8.5344	8.9674	11.4957	7.68341	14.3777	M	70	pT4N0M1	3	lung	dead	18
ccRCC.71	9.26921	10.2018	2.35752	7.17614	7.12782	7.2878	7.1955	12.7732	9.59668	6.28742	9.36992	8.76996	8.73939	10.8687	6.01828	12.1576	M	72	pT1bN0M0	2	-	alive	72
ccRCC.72	9.11907	10.4948	2.45618	7.96893	6.85429	6.40032	6.35688	12.5121	9.63015	7.11539	8.82464	7.77272	8.82034	10.5572	5.27723	11.0706	M	35	pT1bN0M0	3	-	alive	92
ccRCC.73	8.90843	9.88305	2.35575	7.07283	6.96661	7.21749	6.81251	12.7002	9.58918	7.12729	8.89064	8.644	8.92978	10.7062	6.21834	12.0585	M	56	pT1aN0M0	2	-	alive	88
ccRCC.75	9.88765	9.69982	2.4136	6.90597	7.63846	12.5071	8.18417	13.0867	10.2337	7.76869	9.83979	9.59886	8.70437	11.9436	5.42084	14.4721	M	58	pT3aN1M1	2	lung, pancreas	dead	6
ccRCC.76	8.78309	10.6871	2.46107	7.42398	6.81273	6.93138	6.63253	12.8602	9.85496	6.99106	9.2908	7.54843	8.99197	10.8538	6.17256	11.3705	F	81	pT3aN0M1	2	lumg	dead	32
ccRCC.77	9.15319	10.1237	2.37104	7.60383	6.89754	10.1247	6.75092	12.5825	9.21688	7.16002	9.2583	8.98868	9.03539	10.7841	5.88189	13.0244	M	41	pT1bN0M0	2	-	alive	62
ccRCC.78	8.90821	10.8974	2.32423	7.90023	7.09724	6.02013	6.98529	12.5762	9.57101	6.72443	9.16723	7.49198	9.1578	10.4791	6.18006	11.1416	F	70	pT1aN0M0	2	-	alive	87
ccRCC.79	8.55151	8.11227	2.4576	6.80016	7.69012	6.64216	5.95797	12.7261	10.0458	6.76353	8.89133	8.99486	8.80205	10.7417	6.89968	12.6913	M	35	pT1bN0M0	3	-	alive	89
ccRCC.8	8.89918	9.80877	2.39968	7.28775	6.58573	6.93138	5.8204	12.5528	9.85947	6.73081	9.2078	8.05151	8.81987	10.8437	5.43736	11.3922	M	73	pT1bN0M0	1	-	alive	80
ccRCC.80	8.97409	10.6535	2.41184	7.72116	6.95361	6.91643	7.55835	12.847	10.1529	6.92677	9.7181	7.67107	8.93585	10.8363	8.11785	12.2109	M	70	pT2N0M0	2	lung	alive	100
ccRCC.81	9.64969	4.40465	2.43255	7.35043	7.72438	8.67519	7.47932	13.013	9.98213	7.28703	9.57543	10.8337	9.1846	11.0797	8.69296	15.9836	M	73	pT3aN2M0	3	lymph node	dead	43
ccRCC.82	9.15246	8.04061	2.40646	6.8587	7.64711	6.7104	5.86661	12.8212	9.72636	7.04278	9.13337	9.17238	9.01581	11.2429	7.27406	13.0087	M	53	pT1aN0M0	3	-	alive	103
ccRCC.83	9.09089	10.3231	2.43813	7.41822	7.98703	7.06248	6.56183	12.6726	9.71782	7.02002	9.07824	8.0371	8.65721	11.2107	5.13596	11.6802	M	72	pT1aN0M0	2	-	alive	10
ccRCC.84	9.68867	3.41926	2.38965	7.34391	7.30453	13.2955	8.36887	13.3931	10.181	7.31569	9.27185	10.4081	9.48424	11.3746	7.75313	17.1096	M	69	pT1bN0M0	3	-	alive	67
ccRCC.85	8.95094	9.93782	2.36612	8.13219	7.83906	6.87646	6.90436	12.8513	9.57891	7.30921	9.08623	7.63298	8.97675	11.1124	4.92775	11.5796	F	73	pT1bN0M0	3	lung	alive	111
ccRCC.86	8.624	10.4814	2.33613	7.30572	6.60106	6.30284	6.42935	12.2326	10.7572	6.75756	9.07735	8.30422	9.32428	10.8309	5.71161	11.2762	F	74	pT1bN0M0	3	-	alive	113
ccRCC.87	8.72381	10.5165	2.41242	7.82364	7.35098	6.08882	7.05867	12.1809	9.88792	7.09369	9.22848	7.79994	8.94533	10.7627	5.58552	11.3226	M	40	pT1bN0M0	2	-	alive	79
ccRCC.88	8.87254	8.01522	2.39129	6.83604	7.43098	6.96372	7.3441	12.434	10.1982	7.11119	8.86715	8.48115	8.76375	10.7668	5.68435	12.4115	M	64	pT1aN0M0	2	-	alive	96
ccRCC.89	9.0907	10.4129	2.36482	8.00085	6.61861	9.48325	7.46904	12.8093	10.185	7.57455	9.07487	8.24736	8.78635	10.7327	5.83974	12.4701	M	59	pT1aN0M0	2	-	alive	117
ccRCC.9	9.55532	5.25292	2.42515	5.83648	7.77527	13.9661	9.29011	13.5662	10.5118	7.22831	9.31941	9.87022	9.81195	12.9608	10.8943	17.5948	M	75	pT2N1M1	4	lung, bone, pleura	dead	12
ccRCC.90	8.68276	9.70105	2.43482	7.67422	7.08555	14.4739	8.62234	13.5238	9.49865	7.52713	9.41355	9.93184	9.2511	11.3886	4.93328	14.8381	M	72	pT1aN0M0	2	-	dead	39
ccRCC.91	8.55151	9.11587	2.40045	6.98531	7.6418	6.0513	6.97273	12.7476	9.87253	6.96731	9.10321	9.14056	9.21775	10.7414	7.42407	12.6572	M	67	pT1aN0M0	2	-	dead	63
ccRCC.92	8.90234	9.32603	2.39608	6.97119	7.32045	6.74399	6.74882	12.7543	9.8904	6.70151	9.39779	9.05885	9.03136	10.8192	5.79248	12.2857	M	59	pT1aN0M0	2	-	alive	122
ccRCC.93	8.86604	10.3265	2.30423	7.5431	7.36614	6.22108	6.29087	12.7161	10.882	7.32001	9.55581	7.38857	9.63792	10.993	5.01851	11.1044	M	60	pT1bN0M0	2	-	alive	122
ccRCC.94	9.55532	8.11855	2.33804	7.10679	6.72161	6.05945	6.35572	12.702	10.322	6.45596	9.57515	8.4504	9.47319	11.5077	6.29617	12.1993	M	69	pT1bN0M0	2	bone	dead	16
ccRCC.95	9.21543	5.97	2.43543	6.3907	8.39276	8.23585	7.25284	13.4399	10.1057	7.45516	9.23048	10.3799	9.1946	11.1401	10.0269	15.5925	M	59	pT1bN0M0	2	lung, bone, brain	alive	132
ccRCC.96	8.66769	8.78008	2.3949	7.19966	7.07602	8.79804	7.35672	12.5466	9.86118	7.1521	8.8684	9.14797	9.03228	10.6059	6.71092	13.236	M	52	pT1aN0M0	1	-	alive	131
ccRCC.97	9.29173	9.58918	2.39075	7.39772	6.47379	7.65237	6.57519	12.8706	10.2648	7.57696	9.60752	10.2125	9.48568	11.0396	6.14446	13.006	M	40	pT1aN2M1	2	lymph node, contralateral kidney	dead	33
ccRCC.98	9.1102	10.2674	2.86448	8.29851	7.43323	6.22799	6.63779	12.4815	10.3299	7.03382	8.81111	7.75523	9.64519	12.0951	7.20826	11.9383	M	54	pT1aN0M0	3	-	alive	1
ccRCC.99	8.89714	7.96104	2.39229	6.42985	7.78659	8.4598	6.07217	12.7346	9.61262	7.04176	8.76306	9.26449	8.9774	11.0279	8.45461	13.8133	F	60	pT2N0M0	1	-	alive	111
